# Supplementary material for: Differentially expressed genes for aggressive pecking behaviour in laying hens
Source: BMC Genomics. 2009 Nov 19;10:544. doi: 10.1186/1471-2164-10-544 (PMC2785841; doi:10.1186/1471-2164-10-544)
Supplement: Additional file 1 — Table S1. Differentially expressed genes between the pecker and receiver (P&R) group and the receiver (R) group [file 1471-2164-10-544-S1.XLS]

## Sheet: TableS1
genes_R&P_R	logFC	t	P.Value	adj.P.Val	gene.name	entrez.gene	Gga	pos.1	pos.2	gene.des	protein
RIGG04856	0.846508	4.88969	8.15e-06	0.137371			1	56704727	56704796
RIGG17409	0.304075	4.12664	0.000121506	0.637838			7_random	37139	37208
RIGG05927	-1.91975	-4.57021	0.00012515	0.637838	ATP11B	ENSGALG00000008839	9	17574139	17574194	Probable phospholipid-transporting ATPase IF (EC 3.6.3.1) (ATPase class I type 11B) (ATPase IR). [Source:Uniprot/SWISSPROT;Acc:Q9Y2G3]	XP_422773.2
RIGG18619	0.299287	3.9475	0.000210241	0.637838	SLCO5A1	ENSGALG00000015574	2	120893288	120893344	Solute carrier organic anion transporter family member 5A1 (Solute carrier family 21 member 15) (Organic anion transporter polypeptide- related protein 4) (OATP-RP4) (OATPRP4). [Source:Uniprot/SWISSPROT;Acc:Q9H2Y9]	XP_001235140.1
RIGG04549	0.332538	3.89328	0.00026224	0.637838				NA	NA
RIGG00868	-0.576437	-3.87582	0.000273603	0.637838			1	149110182	149110251
RIGG18630	0.3592	3.84296	0.000304433	0.637838	ZCCHC9	ENSGALG00000015603	Z	62409469	62409538	Zinc finger CCHC domain-containing protein 9. [Source:Uniprot/SWISSPROT;Acc:Q8N567]	XP_424900.1
RIGG03439	0.298105	3.82177	0.000326057	0.637838	ENTPD7	ENSGALG00000023691	6	23529447	23529516	Ectonucleoside triphosphate diphosphohydrolase 7 (EC 3.6.1.-) (NTPDase 7) (Lysosomal apyrase-like protein 1). [Source:Uniprot/SWISSPROT;Acc:Q9NQZ7]
RIGG19897	0.378627	3.80813	0.000371961	0.637838	TNFSF13B	ENSGALG00000016852		NA	NA	Tumor necrosis factor ligand superfamily member 13B (TNF- and APOL- related leukocyte expressed ligand 1) (TALL-1) (B lymphocyte stimulator) (BLyS) (B cell-activating factor) (BAFF) (Dendritic cell- derived TNF-like molecule) (CD257 antigen) [Contains: Tu [Source:Uniprot/SWISSPROT;Acc:Q9Y275]	NP_989658.1
RIGG09255	0.876141	3.88661	0.000420667	0.637838				NA	NA
RIGG09169	-0.348608	-3.73701	0.000433693	0.637838	BICD1	ENSGALG00000012934	1	61264663	61264732	Protein bicaudal D homolog 1 (Bic-D 1). [Source:Uniprot/SWISSPROT;Acc:Q96G01]
RIGG01315	-0.486345	-3.81345	0.0004543	0.637838		ENSGALG00000001026	1	116344074	116344143
RIGG16427	0.518215	3.88158	0.000530682	0.687764		ENSGALG00000011687	5	54350110	54350179
RIGG13756	0.420818	3.58282	0.000690029	0.691066		ENSGALG00000007171		NA	NA
RIGG05304	-0.37354	-3.61142	0.000727678	0.691066	ADHFE1	ENSGALG00000014185		NA	NA	Hydroxyacid-oxoacid transhydrogenase mitochondrial precursor (EC 1.1.99.24) (HOT) (Fe-containing alcohol dehydrogenase) (ADHFe1) (Alcohol dehydrogenase iron-containing protein 1). [Source:Uniprot/SWISSPROT;Acc:Q8IWW8]	XP_424090.1
RIGG18253	0.77146	3.73395	0.000737696	0.691066	RWDD1	ENSGALG00000014953	3	66424652	66435740	RWD domain-containing protein 1 (DRG family-regulatory protein 2). [Source:Uniprot/SWISSPROT;Acc:Q9H446]	NP_001026246.1
RIGG17050	0.32812	3.56067	0.000739633	0.691066	TFAP2A	ENSGALG00000012775	2	64455523	64455587	Transcription factor AP-2 alpha (AP2-alpha) (Activating enhancer- binding protein 2 alpha) (AP-2 transcription factor) (Activator protein 2) (AP-2). [Source:Uniprot/SWISSPROT;Acc:P05549]	NP_990425.1
RIGG12686	0.345074	3.54519	0.000768499	0.691066	SUSD3	ENSGALG00000005231	12	6881890	6881959	Sushi domain-containing protein 3. [Source:Uniprot/SWISSPROT;Acc:Q96L08]
RIGG15446	0.727805	3.63063	0.000779336	0.691066	SOCS5	ENSGALG00000010016	3	28037778	28037847	Suppressor of cytokine signaling 5 (SOCS-5) (Cytokine-inducible SH2- containing protein 5) (Cytokine-inducible SH2 protein 6) (CIS-6). [Source:Uniprot/SWISSPROT;Acc:O75159]	XP_426126.2
RIGG17891	0.37142	3.41401	0.00115401	0.881711				NA	NA
RIGG11294	0.330239	3.41757	0.00117347	0.881711			6	7709261	7709330
RIGG18979	0.44897	3.51069	0.00119764	0.881711	DENND3	ENSGALG00000016167	2	151669231	151669300	DENN domain-containing protein 3. [Source:Uniprot/SWISSPROT;Acc:A2RUS2]	XP_418419.2
RIGG11764	0.294449	3.40922	0.00120367	0.881711			17	7157955	7158025
RIGG04915	-0.632144	-3.42114	0.00132016	0.884648	CEP170	ENSGALG00000010733	3	36547789	36547858	Centrosomal protein of 170 kDa (Cep170) (KARP-1-binding protein) (KARP1-binding protein). [Source:Uniprot/SWISSPROT;Acc:Q5SW79]	XP_001234761.1
RIGG12076	0.283337	3.35395	0.00138617	0.884648			7	5710965	5711029
RIGG04056	0.406216	3.38544	0.00139242	0.884648	AC023024.6	ENSGALG00000007162	10	19757331	19757400	Selenoprotein S (SelS) (VCP-interacting membrane protein). [Source:Uniprot/SWISSPROT;Acc:Q9BQE4]	NP_001019905.1
RIGG17033	0.295644	3.33743	0.00148209	0.884648		ENSGALG00000015295	2	64197080	64197152
RIGG08862	0.335143	3.30365	0.00168415	0.884648				NA	NA
RIGG11899	0.40425	3.29066	0.00170536	0.884648	C9orf58	ENSGALG00000003840	17	6710266	6710324	Ionized calcium-binding adapter molecule 2. [Source:Uniprot/SWISSPROT;Acc:Q9BQI0]	XP_415461.1
RIGG01377	0.329175	3.2772	0.00176107	0.884648			3	14847451	14847520
RIGG10116	-2.03569	-4.37706	0.00183342	0.884648	ZFHX3	ENSGALG00000000713	11	21548028	21548097	Zinc finger homeobox protein 3 (Zinc finger homeodomain protein 3) (ZFH-3) (Alpha-fetoprotein enhancer-binding protein) (AT motif-binding factor) (AT-binding transcription factor 1). [Source:Uniprot/SWISSPROT;Acc:Q15911]	XP_414230.2
RIGG04955	0.361921	3.3099	0.00187165	0.884648		ENSGALG00000013148	2	86986355	86986425
RIGG08778	0.679184	3.46132	0.00187911	0.884648	SYT14	ENSGALG00000009884	3	23885860	23885929	synaptotagmin XIV	XP_426122.2
RIGG13198	0.304015	3.2443	0.00194257	0.884648	POFUT2	ENSGALG00000006141	7	6862740	687879	GDP-fucose protein O-fucosyltransferase 2 precursor (EC 2.4.1.221) (Peptide-O-fucosyltransferase 2) (O-FucT-2). [Source:Uniprot/SWISSPROT;Acc:Q9Y2G5]	XP_421892.2
RIGG14638	0.411653	3.23447	0.00198527	0.884648			3	16457958	16458027
RIGG02863	0.278068	3.23296	0.00207492	0.884648	XG	ENSGALG00000016656	1	132633059	132655111	Glycoprotein Xg precursor (Protein PBDX). [Source:Uniprot/SWISSPROT;Acc:P55808]	XP_429600.1
RIGG10688	0.28486	3.23993	0.0021095	0.884648	CCNG1	ENSGALG00000001718	13	6483932	6484002	Cyclin-G1 (Cyclin-G). [Source:Uniprot/SWISSPROT;Acc:P51959]	XP_414493.1
RIGG12710	0.305816	3.21326	0.00211438	0.884648	SYT9	ENSGALG00000005265		NA	NA	Synaptotagmin-9 (Synaptotagmin IX) (SytIX). [Source:Uniprot/SWISSPROT;Acc:Q86SS6]
RIGG17446	0.22501	3.20729	0.0021521	0.884648	SORCS3	ENSGALG00000008434	25	1444030	1444099	VPS10 domain-containing receptor SorCS3 precursor. [Source:Uniprot/SWISSPROT;Acc:Q9UPU3]	XP_421749.2
RIGG07981	0.281936	3.20886	0.00215775	0.884648	ADAM32	ENSGALG00000003444		2488930	2503616	ADAM metallopeptidase domain 32
RIGG11504	0.704489	3.30012	0.00219054	0.884648		ENSGALG00000003133	7	3562028	3562097		XP_430119.1
RIGG10081	-0.284711	-3.20309	0.00224609	0.884648				NA	NA
RIGG17866	0.369279	3.25881	0.00236583	0.884648	APBB2	ENSGALG00000014262		NA	NA	Amyloid beta A4 precursor protein-binding family B member 2 (Fe65-like protein). [Source:Uniprot/SWISSPROT;Acc:Q92870]	XP_420735.2
RIGG12834	-0.584817	-3.17222	0.00238683	0.884648	LOC423752	ENSGALG00000020899	6	17629916	17629985	hypothetical gene supported by CR391242	XP_430091.2
RIGG13721	0.332416	3.17973	0.00240475	0.884648	ZNF259	ENSGALG00000007101	24	5224756	5229020	Zinc finger protein ZPR1 (Zinc finger protein 259). [Source:Uniprot/SWISSPROT;Acc:O75312]	NP_001026668.1
RIGG18296	0.542524	3.23972	0.00249293	0.884648	RCL1	ENSGALG00000015024		NA	NA	RNA 3'-terminal phosphate cyclase-like protein. [Source:Uniprot/SWISSPROT;Acc:Q9Y2P8]	XP_424808.1
RIGG13994	0.586256	3.31141	0.00250025	0.884648	LOC420491	ENSGALG00000007564	2	16043972	16044029	similar to putative selenoprotein O	XP_418593.2
RIGG01534	-0.424179	-3.14383	0.00259427	0.884648	LIMA1	ENSGALG00000006169	E22C19W28_E50C23	241700	241769	LIM domain and actin-binding protein 1 (Epithelial protein lost in neoplasm). [Source:Uniprot/SWISSPROT;Acc:Q9UHB6]	XP_424485.2
RIGG03470	-0.360799	-3.13317	0.00267642	0.884648				NA	NA
RIGG04655	0.26267	3.13287	0.00269681	0.884648			17	9307190	9307259
RIGG15502	0.44422	3.2514	0.00277544	0.884648	MBIP	ENSGALG00000010096	5	38911201	38911270	MAP3K12-binding inhibitory protein 1 (MAPK upstream kinase-binding inhibitory protein) (MUK-binding inhibitory protein). [Source:Uniprot/SWISSPROT;Acc:Q9NS73]	XP_421246.2
RIGG15038	0.341817	3.12054	0.00277688	0.884648	C16orf34	ENSGALG00000009346	14	14432773	14432842	Hematological and neurological expressed 1-like protein (HN1-like protein). [Source:Uniprot/SWISSPROT;Acc:Q9H910]	NP_001025822.1
RIGG05346	-0.360654	-3.14244	0.00284506	0.884648		ENSGALG00000005896		NA	NA
RIGG05542	0.854731	3.21123	0.00289282	0.884648	OMG	ENSGALG00000005594	15	2486665	2486734	Oligodendrocyte-myelin glycoprotein precursor. [Source:Uniprot/SWISSPROT;Acc:P23515]
RIGG09838	0.213325	3.10714	0.00292594	0.884648		ENSGALG00000000248	Un_random	23599260	23599329		XP_427621.2
RIGG20060	-0.782676	-4.0348	0.00302936	0.884648	IL15	ENSGALG00000009870	4	31157556	31157615	Interleukin-15 precursor (IL-15). [Source:Uniprot/SWISSPROT;Acc:P40933]	NP_989902.1
RIGG00544	0.269049	3.09119	0.0030437	0.884648			2	147398505	147398574
RIGG00536	0.494211	3.20076	0.00324101	0.884648			23	4477720	4477789
RIGG11534	0.97104	3.14579	0.003269	0.884648	ATP6V0A2	ENSGALG00000003194	15	4956458	4956526	Vacuolar proton translocating ATPase 116 kDa subunit a isoform 2 (V- ATPase 116 kDa isoform a2) (Lysosomal H(+)-transporting ATPase V0 subunit a2) (TJ6). [Source:Uniprot/SWISSPROT;Acc:Q9Y487]	NP_990054.1
RIGG17663	-1.91694	-3.85137	0.00327316	0.884648	LOC421690	ENSGALG00000013912	3	57119576	57104848		XP_419727.2
RIGG12657	0.886469	3.13336	0.00343443	0.884648	FUT11	ENSGALG00000005169	6	17020815	17020885	Alpha-(1 3)-fucosyltransferase 11 (EC 2.4.1.-) (Galactoside 3-L- fucosyltransferase 11) (Fucosyltransferase 11) (FucT-XI) (Fuc-TXI). [Source:Uniprot/SWISSPROT;Acc:Q495W5]	NP_989759.1
RIGG03248	-0.479069	-3.09105	0.00345875	0.884648			6	36602659	36602728
RIGG00373	0.281873	3.03608	0.00356666	0.884648	DGKZ	ENSGALG00000008380	5	25806533	25806602	Diacylglycerol kinase zeta (EC 2.7.1.107) (Diglyceride kinase zeta) (DGK-zeta) (DAG kinase zeta). [Source:Uniprot/SWISSPROT;Acc:Q13574]	NP_001026363.1
RIGG09809	-0.273567	-3.03103	0.00371418	0.884648			Un_random	59754895	59754964
RIGG11381	0.202098	3.0189	0.00372385	0.884648	MOXD1	ENSGALG00000002911		NA	NA	DBH-like monooxygenase protein 1 precursor (EC 1.14.17.-) (Monooxygenase X). [Source:Uniprot/SWISSPROT;Acc:Q6UVY6]	NP_989955.1
RIGG01205	-0.337259	-3.01975	0.00378388	0.884648			7	37107279	37107348
RIGG11078	-0.274177	-3.02118	0.00381906	0.884648				NA	NA
RIGG03180	-0.385474	-3.02756	0.00383379	0.884648			19	300362	300426
RIGG00915	-0.269988	-2.99835	0.00394873	0.884648		ENSGALG00000013954	Un_random	18309765	18309814		XP_001235335.1
RIGG03694	-0.283866	-3.01942	0.00395274	0.884648	GNAL	ENSGALG00000013785		NA	NA	Guanine nucleotide-binding protein G(olf) subunit alpha (Adenylate cyclase-stimulating G alpha protein olfactory type). [Source:Uniprot/SWISSPROT;Acc:P38405]	XP_422933.2
RIGG10272	0.25837	2.99241	0.00411459	0.884648	LRRC47	ENSGALG00000000980	21	901898	906689	Leucine-rich repeat-containing protein 47. [Source:Uniprot/SWISSPROT;Acc:Q8N1G4]	XP_417543.2
RIGG13309	0.200597	2.97753	0.00418947	0.884648				NA	NA
RIGG14978	0.259244	2.98287	0.00425408	0.884648	KIAA0753	ENSGALG00000006011	7	16930893	16930962	Uncharacterized protein KIAA0753. [Source:Uniprot/SWISSPROT;Acc:Q2KHM9]
RIGG13201	-0.521993	-3.00965	0.00428013	0.884648				NA	NA
RIGG03424	-1.32112	-3.26309	0.00434682	0.884648	LOC419386	ENSGALG00000001058	21	1004115	1004170	hypothetical LOC419386	XP_417549.2
RIGG19383	0.369437	2.9558	0.00445511	0.884648	ERCC5	ENSGALG00000016860	1	146967722	146967791	DNA-repair protein complementing XP-G cells (Xeroderma pigmentosum group G-complementing protein) (DNA excision repair protein ERCC-5). [Source:Uniprot/SWISSPROT;Acc:P28715]	NP_001029995.1
RIGG03568	0.625351	3.02292	0.00447328	0.884648	CAMSAP1L1	ENSGALG00000002145	8	1386086	1386140	Calmodulin-regulated spectrin-associated protein 1-like protein 1. [Source:Uniprot/SWISSPROT;Acc:Q08AD1]
RIGG00087	-0.294476	-2.96093	0.00449493	0.884648	RAP2C	ENSGALG00000006061	4	3472896	3472965	Ras-related protein Rap-2c precursor. [Source:Uniprot/SWISSPROT;Acc:Q9Y3L5]	NP_001012590.1
RIGG17151	0.287415	2.93929	0.00469277	0.884648			3	4307983	4308054
RIGG13246	-0.601295	-2.98518	0.00482334	0.884648	KCNC1	ENSGALG00000006220	5	13384214	13384283	Potassium voltage-gated channel subfamily C member 1 (Voltage-gated potassium channel subunit Kv3.1) (Kv4) (NGK2). [Source:Uniprot/SWISSPROT;Acc:P48547]	XP_421008.2
RIGG01390	0.251369	2.92331	0.00488162	0.884648			1	52844204	52844268
RIGG18394	-0.835336	-3.06616	0.00489626	0.884648		ENSGALG00000009709	28	2512228	2512299
RIGG04565	0.591867	2.97516	0.00489782	0.884648		ENSGALG00000020488	5	17521523	17521593
RIGG00516	-0.42971	-2.91546	0.00501673	0.884648			18	5063044	5063108
RIGG08002	0.478043	2.96258	0.00506512	0.884648	TRRAP	ENSGALG00000003596	14	1324650	1324711	Transformation/transcription domain-associated protein (350/400 kDa PCAF-associated factor) (PAF350/400) (STAF40) (Tra1 homolog). [Source:Uniprot/SWISSPROT;Acc:Q9Y4A5]
RIGG04839	0.26305	2.91202	0.00506522	0.884648	LOC770937	ENSGALG00000008066	15	11368261	11366838	similar to ubiquinol-cytochrome c reductase complex (7.2 kD) (ucrc)	XP_001234250.1
RIGG19165	-0.413883	-2.90961	0.00507261	0.884648		ENSGALG00000022861	3	106952083	106952152		XP_419982.2
RIGG18706	0.433262	3.0083	0.00509595	0.884648	FAM53A	ENSGALG00000015713	4	87062494	87062565	Protein FAM53A (Dorsal neural-tube nuclear protein). [Source:Uniprot/SWISSPROT;Acc:Q6NSI3]	NP_989719.2
RIGG14551	-0.417705	-2.93185	0.00515359	0.884648	ABHD12	ENSGALG00000008525		NA	NA	Abhydrolase domain-containing protein 12. [Source:Uniprot/SWISSPROT;Acc:Q8N2K0]	NP_001012889.1
RIGG09021	0.753314	2.96449	0.00515631	0.884648	ACPP	ENSGALG00000011654	2	42224695	42224764	Prostatic acid phosphatase precursor (EC 3.1.3.2). [Source:Uniprot/SWISSPROT;Acc:P15309]	XP_001235914.1
RIGG08414	-0.506284	-2.90252	0.00517421	0.884648	NLRX1	ENSGALG00000006779	24	4294825	4294889	NLR family member X1 (Nucleotide-binding oligomerization domain protein 5) (Nucleotide-binding oligomerization domain protein 9) (Nucleotide-binding oligomerization domain protein 26) (Protein Caterpiller 11.3) (CLR11.3). [Source:Uniprot/SWISSPROT;Acc:Q86UT6]
RIGG06562	-1.15147	-3.2048	0.00522838	0.884648	LOC771665	ENSGALG00000000687	14	12522458	12522528	hypothetical protein LOC771665	XP_001234919.1
RIGG16062	-1.68339	-3.23402	0.00523164	0.884648	TSNAX	ENSGALG00000011034	3	41556399	41556470	Translin-associated protein X (Translin-associated factor X). [Source:Uniprot/SWISSPROT;Acc:Q99598]	NP_001006403.1
RIGG19836	0.609901	2.98051	0.00529408	0.884648	NUDCD1	ENSGALG00000016106	Un_random	NA	NA	NudC domain-containing protein 1 (Chronic myelogenous leukemia tumor antigen 66) (Tumor antigen CML66). [Source:Uniprot/SWISSPROT;Acc:Q96RS6]	XP_001235491.1
RIGG00843	0.282736	2.91162	0.00532541	0.884648			3	63687167	63687236
RIGG01096	1.0736	2.97251	0.00540436	0.884648	LOC395772	ENSGALG00000010250	LGE22C19W28_E50C23	190929	205283	otokeratin	NP_990263.1
RIGG17318	-0.254645	-2.88667	0.00540799	0.884648	HTRA2	ENSGALG00000013250		NA	NA	Serine protease HTRA2 mitochondrial precursor (EC 3.4.21.108) (High temperature requirement protein A2) (HtrA2) (Omi stress-regulated endoprotease) (Serine proteinase OMI) (Serine protease 25). [Source:Uniprot/SWISSPROT;Acc:O43464]
RIGG11064	0.275248	2.87966	0.00551451	0.884648	ZP2	ENSGALG00000002428	14	15779547	15779611	Zona pellucida sperm-binding protein 2 precursor (Zona pellucida glycoprotein ZP2) (Zona pellucida protein A) [Contains: Processed zona pellucida sperm-binding protein 2]. [Source:Uniprot/SWISSPROT;Acc:Q05996]	NP_001034187.1
RIGG19172	0.494592	2.92244	0.00552308	0.884648	IFT172	ENSGALG00000016509	3	107283728	107318038	Intraflagellar transport protein 172 homolog. [Source:Uniprot/SWISSPROT;Acc:Q9UG01]	XP_419993.2
RIGG00401	-0.484439	-2.94052	0.00562892	0.884648	ARF1GAP	ENSGALG00000005781	20	8785782	8785842	ADP-ribosylation factor GTPase-activating protein 1 (ADP-ribosylation factor 1 GTPase-activating protein) (ARF1 GAP) (ARF1-directed GTPase- activating protein) (GAP protein). [Source:Uniprot/SWISSPROT;Acc:Q8N6T3]	NP_001026028.1
RIGG11589	-0.40722	-2.90595	0.0057713	0.884648			23	5402378	5402442
RIGG19919	0.412322	2.89773	0.00595569	0.884648				NA	NA
RIGG18902	0.220761	2.8504	0.00598027	0.884648			2	134425119	134425188
RIGG13135	0.355756	2.86423	0.00598238	0.884648	FAM81B	ENSGALG00000014669	5	11414985	11415054	Protein FAM81B. [Source:Uniprot/SWISSPROT;Acc:Q96LP2]
RIGG06030	0.354654	2.9667	0.00624947	0.884648			14	7800965	7801035
RIGG17428	0.435044	2.9407	0.0062664	0.884648				NA	NA
RIGG01014	-0.337726	-2.8619	0.0063235	0.884648	CTSL2	ENSGALG00000012610	Z	40915734	40915803	cathepsin L2	XP_425038.2
RIGG09498	-0.246141	-2.82631	0.00639084	0.884648	SMYD1	ENSGALG00000015935	4	89152242	89152311	SET and MYND domain-containing protein 1. [Source:Uniprot/SWISSPROT;Acc:Q8NB12]	NP_989486.1
RIGG01512	0.266813	2.82621	0.00639242	0.884648			6	12446172	12446241
RIGG14242	0.372531	2.86262	0.006534	0.884648	MOCS3	ENSGALG00000007986	20	13437733	13437803	Molybdenum cofactor synthesis protein 3 (EC 6.-.-.-) (Molybdopterin synthase sulfurylase) (MPT synthase sulfurylase). [Source:Uniprot/SWISSPROT;Acc:O95396]	XP_001232656.1
RIGG13129	0.346193	2.81815	0.00653563	0.884648	BTBD8	ENSGALG00000006004	8	14949162	14949231	BTB/POZ domain-containing protein 8. [Source:Uniprot/SWISSPROT;Acc:Q5XKL5]
RIGG20336	0.397598	2.81637	0.00656752	0.884648	PDHA1	ENSGALG00000016430	1	123735124	123747111	pyruvate dehydrogenase (lipoamide) alpha 1	NP_001012562.1
RIGG00995	0.20399	2.81466	0.00659848	0.884648			10	22241757	22241821
RIGG13743	0.275899	2.81064	0.00667158	0.884648	LRRK1	ENSGALG00000007141		NA	NA	Leucine-rich repeat serine/threonine-protein kinase 1 (EC 2.7.11.1). [Source:Uniprot/SWISSPROT;Acc:Q38SD2]
RIGG17534	0.236425	2.8086	0.00670896	0.884648				NA	NA
RIGG01758	0.30255	2.80623	0.00675256	0.884648			7	20066191	20066260
RIGG14849	0.477681	2.90249	0.00677325	0.884648	PIGK	ENSGALG00000009015	8	19927366	19927425	phosphatidylinositol glycan anchor biosynthesis, class K	NP_001026449.1
RIGG09940	-0.484524	-2.80525	0.0068024	0.884648				NA	NA
RIGG19000	0.610604	2.91092	0.00687389	0.884648	LOC421120	ENSGALG00000015277	2	9909	17052		XP_419203.2
RIGG00329	-0.320868	-2.81922	0.00688652	0.884648	SPAG9	ENSGALG00000007352	18	9936203	9993922	C-jun-amino-terminal kinase-interacting protein 4 (JNK-interacting protein 4) (JIP-4) (JNK-associated leucine-zipper protein) (JLP) (Sperm-associated antigen 9) (Mitogen-activated protein kinase 8- interacting protein 4) (Human lung cancer protein 6) (HLC [Source:Uniprot/SWISSPROT;Acc:O60271]	XP_420098.2
RIGG00940	-0.516401	-2.84184	0.00690048	0.884648	FRYL	ENSGALG00000014103	4	68284634	68284703	Protein furry homolog-like (ALL1-fused gene from chromosome 4p12). [Source:Uniprot/SWISSPROT;Acc:O94915]
RIGG17566	-0.587701	-2.82157	0.00703932	0.884648			18	9700568	9700637
RIGG03520	0.261747	2.8024	0.00707337	0.884648	CHRNA4	ENSGALG00000005801	3	18978785	18978854	Neuronal acetylcholine receptor subunit alpha-4 precursor. [Source:Uniprot/SWISSPROT;Acc:P43681]	NP_990145.1
RIGG04236	-0.400028	-2.79789	0.00720175	0.884648			2	103222083	103222152
RIGG03087	0.248367	2.78211	0.00721221	0.884648	ZNF276	ENSGALG00000000513	11	20735346	20735415	Zinc finger protein 276 (Zfp-276). [Source:Uniprot/SWISSPROT;Acc:Q8N554]	XP_414213.2
RIGG07184	-0.284915	-2.80298	0.00723942	0.884648				NA	NA
RIGG02023	0.308188	2.78935	0.00724612	0.884648	ZWILCH	ENSGALG00000007736	10	20674746	20674815	Protein zwilch homolog (hZwilch). [Source:Uniprot/SWISSPROT;Acc:Q9H900]	XP_413922.2
RIGG02764	0.229851	2.77798	0.00729368	0.884648		ENSGALG00000023410	1	35465806	35465878
RIGG17668	0.552317	2.82381	0.00730086	0.884648	TOMM20	ENSGALG00000013921	3	39813645	39820814	Mitochondrial import receptor subunit TOM20 homolog (Mitochondrial 20 kDa outer membrane protein) (Outer mitochondrial membrane receptor Tom20). [Source:Uniprot/SWISSPROT;Acc:Q15388]	XP_423972.2
RIGG06523	0.183341	2.7717	0.00741921	0.884648			13	13001285	13001354
RIGG03139	0.312603	2.79545	0.00743593	0.884648	NUDC	ENSGALG00000000895	6	36795808	36795877	Nuclear migration protein nudC (Nuclear distribution protein C homolog). [Source:Uniprot/SWISSPROT;Acc:Q9Y266]	NP_001006311.1
RIGG12067	-0.482815	-2.77125	0.00746178	0.884648		ENSGALG00000004124	4	1365302	1365353
RIGG15923	0.441049	2.85427	0.00751964	0.884648	WDR17	ENSGALG00000010815	4	45783039	45783108	WD repeat-containing protein 17. [Source:Uniprot/SWISSPROT;Acc:Q8IZU2]
RIGG02729	-0.243117	-2.7684	0.00755423	0.884648				NA	NA
RIGG01612	0.398991	2.76162	0.00762501	0.884648	TGM4	ENSGALG00000011888	19	7272545	7272615	Protein-glutamine gamma-glutamyltransferase 4 (EC 2.3.2.13) (Transglutaminase-4) (TGase-4) (Prostate transglutaminase) (TGP) (TG(P)) (Prostate-specific transglutaminase) (Fibrinoligase). [Source:Uniprot/SWISSPROT;Acc:P49221]	NP_001006368.1
RIGG09927	-0.218295	-2.75868	0.00768599	0.884648			26	1199616	1199685
RIGG02378	-0.255047	-2.76017	0.00768903	0.884648	TP53INP2	ENSGALG00000001209	18	4952949	4953018	Tumor protein p53-inducible nuclear protein 2 (p53-inducible protein U) (PIG-U). [Source:Uniprot/SWISSPROT;Acc:Q8IXH6]
RIGG10261	0.714328	2.81585	0.00776446	0.884648			24	309225	309294
RIGG02346	-0.336708	-2.75001	0.00786845	0.884648			12	20118574	20118644
RIGG08166	-1.18801	-2.93525	0.00793636	0.884648	ZNF608	ENSGALG00000005016	Z	73070211	73070280	Zinc finger protein 608 (Renal carcinoma antigen NY-REN-36). [Source:Uniprot/SWISSPROT;Acc:Q9ULD9]	XP_424420.2
RIGG08192	0.275143	2.74115	0.00805894	0.884648	DPH5	ENSGALG00000005229	8	12400573	12400642	Diphthine synthase (EC 2.1.1.98) (Diphthamide biosynthesis methyltransferase). [Source:Uniprot/SWISSPROT;Acc:Q9H2P9]	XP_422306.1
RIGG12562	0.225953	2.73505	0.00822796	0.884648	VDAC2	ENSGALG00000005002	6	15931138	15931207	voltage-dependent anion channel 2	NP_990072.1
RIGG07618	-0.355678	-2.73723	0.00825394	0.884648	MYO1D	ENSGALG00000000674	27	1379427	1433905	Myosin-Id. [Source:Uniprot/SWISSPROT;Acc:O94832]	XP_418085.2
RIGG03433	-0.684142	-2.94393	0.00836991	0.884648	LYRM1	ENSGALG00000002273	14	15690877	15690946	LYR motif-containing protein 1. [Source:Uniprot/SWISSPROT;Acc:O43325]	XP_424605.2
RIGG06268	0.661247	2.84441	0.00840224	0.884648	UHRF1BP1	ENSGALG00000002762	26	4117049	4117118	UHRF1-binding protein 1 (Ubiquitin-like containing PHD and RING finger domains 1-binding protein 1) (ICBP90-binding protein 1). [Source:Uniprot/SWISSPROT;Acc:Q6BDS2]	XP_418025.2
RIGG20247	0.29812	2.75213	0.00851165	0.884648	EIF2B2	ENSGALG00000010301	5	40543140	40543211	Translation initiation factor eIF-2B subunit beta (eIF-2B GDP-GTP exchange factor subunit beta) (S20I15) (S20III15). [Source:Uniprot/SWISSPROT;Acc:P49770]	NP_001006481.1
RIGG13020	0.483164	2.79341	0.00851673	0.884648	FLT4	ENSGALG00000005802	13	13470943	13471007	fms-related tyrosine kinase 4	XP_414600.2
RIGG02487	-0.956021	-2.79957	0.00861547	0.884648				NA	NA
RIGG05705	0.438812	2.77393	0.00863804	0.884648	NKIRAS1	ENSGALG00000011289	2	37167144	37167212	NF-kappa-B inhibitor-interacting Ras-like protein 1 (I-kappa-B- interacting Ras-like protein 1) (Kappa B-Ras protein 1) (KappaB-Ras1). [Source:Uniprot/SWISSPROT;Acc:Q9NYS0]	XP_001235092.1
RIGG03537	0.466063	2.74392	0.00869549	0.884648			3	50063485	50063556
RIGG19084	0.345892	2.71877	0.00871196	0.884648	KBTBD11	ENSGALG00000022887	3	93676178	93676242	Kelch repeat and BTB domain-containing protein 11 (Kelch domain- containing protein 7B). [Source:Uniprot/SWISSPROT;Acc:O94819]
RIGG11596	-0.27549	-2.73177	0.00873986	0.884648	CENTA2	ENSGALG00000003319	18	6650866	6650926	Centaurin-alpha-2. [Source:Uniprot/SWISSPROT;Acc:Q9NPF8]	XP_415661.1
RIGG12006	0.284946	2.78648	0.00877839	0.884648				NA	NA
RIGG03343	-0.290065	-2.70859	0.00879637	0.884648				NA	NA
RIGG15074	0.457229	2.79602	0.00881885	0.884648	MYNN	ENSGALG00000009409	9	21502547	21502616	Myoneurin (Zinc finger and BTB domain-containing protein 31). [Source:Uniprot/SWISSPROT;Acc:Q9NPC7]	XP_001233290.1
RIGG16369	0.396168	2.80885	0.00898018	0.884648			5	53213450	53213519
RIGG14900	0.388284	2.75022	0.00899162	0.884648			7	16391087	16391160
RIGG03551	0.221342	2.70192	0.00899181	0.884648			9	5777968	5778034
RIGG11717	0.23232	2.71658	0.00904154	0.884648	C20orf95	ENSGALG00000003550	20	3690319	3690388	Rho GTPase-activating protein 18-like. [Source:Uniprot/SWISSPROT;Acc:Q5TG30]
RIGG05488	0.760149	2.76418	0.00905271	0.884648			7	23797031	23797099
RIGG14132	0.266735	2.7134	0.00906574	0.884648				NA	NA
RIGG12216	0.554972	2.80477	0.00906893	0.884648	DNAJB12	ENSGALG00000004396	6	12527957	12528026	DnaJ homolog subfamily B member 12. [Source:Uniprot/SWISSPROT;Acc:Q9NXW2]	NP_001026395.1
RIGG14948	0.207663	2.69559	0.00910744	0.884648			25	1236436	1236498
RIGG11785	0.260295	2.76079	0.00912999	0.884648	AFDC1	ENSGALG00000003652	6	10733432	10733502	ATPase family AAA domain-containing protein 1. [Source:Uniprot/SWISSPROT;Acc:Q8NBU5]	XP_421556.1
RIGG01607	-0.397302	-2.7267	0.00915935	0.884648	LOC426122	ENSGALG00000013482	27	4358251	4358320		XP_430363.2
RIGG04287	-0.381965	-2.73551	0.00916991	0.884648			2	143607725	143607795
RIGG12921	0.54793	2.68834	0.00928556	0.884648			20	8323073	8323142
RIGG19149	0.330166	2.68598	0.00934417	0.884648				NA	NA
RIGG14107	0.2317	2.68555	0.00939267	0.884648	CSTF1	ENSGALG00000007757	20	11977435	11977504	Cleavage stimulation factor 50 kDa subunit (CSTF 50 kDa subunit) (CF-1 50 kDa subunit) (CstF-50). [Source:Uniprot/SWISSPROT;Acc:Q05048]	XP_417500.2
RIGG06685	-0.541695	-2.68377	0.0093993	0.884648	SUV420H1	ENSGALG00000014152	5	17390079	17359715	Histone-lysine N-methyltransferase SUV420H1 (EC 2.1.1.43) (Suppressor of variegation 4-20 homolog 1) (Suv4-20h1) (Su(var)4-20 homolog 1) (Lysine N-methyltransferase 5B). [Source:Uniprot/SWISSPROT;Acc:Q4FZB7]	XP_422911.2
RIGG19087	-0.557344	-2.79951	0.00954209	0.884648	C8orf42	ENSGALG00000016356	3	94483300	94495675	Uncharacterized protein C8orf42 (Protein INM01). [Source:Uniprot/SWISSPROT;Acc:Q86YL5]	XP_419923.1
RIGG09267	0.447151	2.72439	0.00960153	0.884648	KIAA1244	ENSGALG00000013846	3	56330510	56330579	Brefeldin A-inhibited guanine nucleotide-exchange protein 3. [Source:Uniprot/SWISSPROT;Acc:Q5TH69]	XP_419718.2
RIGG15015	0.289659	2.67952	0.00962514	0.884648	RAB11FIP2	ENSGALG00000009304	6	30993855	30993924	Rab11 family-interacting protein 2 (Rab11-FIP2) (NRip11). [Source:Uniprot/SWISSPROT;Acc:Q7L804]	XP_421784.1
RIGG03958	-0.327826	-2.69871	0.00964706	0.884648			12	9309833	9309902
RIGG04334	-0.363506	-2.72391	0.00970383	0.884648	MMP1	ENSGALG00000019061	1	186797450	186803932	matrix metallopeptidase 1 (interstitial collagenase)	XP_417176.1
RIGG06279	-0.280302	-2.68182	0.00974678	0.884648	IPP	ENSGALG00000010287	8	21947991	21948060	Actin-binding protein IPP (MIPP protein) (Kelch-like protein 27). [Source:Uniprot/SWISSPROT;Acc:Q9Y573]	XP_422442.1
RIGG14292	-0.434192	-2.68667	0.00977756	0.884648	LOC770937	ENSGALG00000008066	15	11366883	11366952	similar to ubiquinol-cytochrome c reductase complex (7.2 kD) (ucrc)	XP_001234250.1
RIGG03704	0.18317	2.67005	0.0097873	0.884648	GPR175	ENSGALG00000006047	12	2191159	2191228	Integral membrane protein GPR175. [Source:Uniprot/SWISSPROT;Acc:Q86W33]	NP_001025770.1
RIGG08033	0.279766	2.68406	0.00990038	0.884648	CAP1	ENSGALG00000003912	23	5826545	5826614	Adenylyl cyclase-associated protein 1 (CAP 1). [Source:Uniprot/SWISSPROT;Acc:Q01518]
