# Supplementary material for: Differentially expressed genes for aggressive pecking behaviour in laying hens
Source: BMC Genomics. 2009 Nov 19;10:544. doi: 10.1186/1471-2164-10-544 (PMC2785841; doi:10.1186/1471-2164-10-544)
Supplement: Additional file 2 — Table S2. Differentially expressed genes between the pecker and receiver (P&R) group and the pecker (P) group [file 1471-2164-10-544-S2.XLS]

## Sheet: TableS2
genes_P&R_P	logFC	t	P.Value	adj.P.Val	gene.name	entrez.gene	Gga	pos.1	pos.2	gene.des	protein
RIGG18979	-2.08228	-7.73719	3.09e-09	5.2e-05	DENND3	ENSGALG00000016167	2	151669231	151669300	DENN domain-containing protein 3. [Source:Uniprot/SWISSPROT;Acc:A2RUS2]	XP_418419.2
RIGG03899	-2.13747	-6.57231	6.73e-08	0.0005666	SLC23A2	ENSGALG00000000195	22	386170	386239	Solute carrier family 23 member 2 (Sodium-dependent vitamin C transporter 2) (hSVCT2) (Na(+)/L-ascorbic acid transporter 2) (Yolk sac permease-like molecule 2) (Nucleobase transporter-like 1 protein). [Source:Uniprot/SWISSPROT;Acc:Q9UGH3]	XP_417671.2
RIGG06854	-1.77261	-6.98402	1.14e-07	0.00064063	ACLY	ENSGALG00000003475	1	121773317	121773386	ATP-citrate synthase (EC 2.3.3.8) (ATP-citrate (pro-S-)-lyase) (Citrate cleavage enzyme). [Source:Uniprot/SWISSPROT;Acc:P53396]	NP_001025711.1
RIGG12483	-1.76149	-6.30541	3.11e-07	0.00130837	RASD1	ENSGALG00000004860	14	4805526	4805590	Dexamethasone-induced Ras-related protein 1 precursor (Activator of G- protein signaling 1). [Source:Uniprot/SWISSPROT;Acc:Q9Y272]	NP_001038101.1
RIGG09099	-1.77359	-6.28313	5.58e-07	0.0018817	TRIOBP	ENSGALG00000012558	1	53080409	53080473	TRIO and F-actin binding protein	XP_416272.2
RIGG10355	-2.83863	-6.07212	1.16e-06	0.00325004	ETS1	ENSGALG00000001143	24	956157	956226	Protein C-ets-1 (p54). [Source:Uniprot/SWISSPROT;Acc:P14921]	XP_001231221.1
RIGG17340	-1.93369	-5.60251	1.72e-06	0.00378937	DMXL2	ENSGALG00000004805	Un_random	NA	NA	DmX-like protein 2 (Rabconnectin-3). [Source:Uniprot/SWISSPROT;Acc:Q8TDJ6]	XP_001236051.1
RIGG12671	-2.60285	-7.31886	1.8e-06	0.00378937	RPS6KB1	ENSGALG00000005198	19	7349476	7349546	Ribosomal protein S6 kinase beta-1 (EC 2.7.11.1) (Ribosomal protein S6 kinase I) (S6K) (S6K1) (70 kDa ribosomal protein S6 kinase 1) (p70 S6 kinase alpha) (p70(S6K)-alpha) (p70-S6K) (P70S6K) (p70-alpha). [Source:Uniprot/SWISSPROT;Acc:P23443]	NP_001025892.1
RIGG20060	-2.44732	-9.63582	5.34e-06	0.00939095	IL15	ENSGALG00000009870	4	31157556	31157615	Interleukin-15 precursor (IL-15). [Source:Uniprot/SWISSPROT;Acc:P40933]	NP_989902.1
RIGG04714	-3.19525	-5.63981	5.57e-06	0.00939095			26	1212778	1212847
RIGG09944	-0.592374	-4.88504	8.06e-06	0.01235			26	523680	523749
RIGG08544	-2.23799	-5.91249	1.38e-05	0.0186941	LDLRAD3	ENSGALG00000007895	5	21046087	21046156	Low-density lipoprotein receptor class A domain-containing protein 3 precursor. [Source:Uniprot/SWISSPROT;Acc:Q86YD5]	XP_001236621.1
RIGG18490	-1.42985	-5.04465	1.52e-05	0.0186941	LOC427292	ENSGALG00000015366	Z	52327863	52327932		XP_424874.2
RIGG09966	-1.90818	-4.97102	1.55e-05	0.0186941	DDX25	ENSGALG00000000463	Un_random	52919562	52919618	ATP-dependent RNA helicase DDX25 (EC 3.6.1.-) (DEAD box protein 25) (Gonadotropin-regulated testicular RNA helicase). [Source:Uniprot/SWISSPROT;Acc:Q9UHL0]	XP_424667.2
RIGG16982	-2.28272	-4.83718	2.22e-05	0.0249196	NFATC1	ENSGALG00000012654	2	57757374	57757446	nuclear factor of activated T-cells, cytoplasmic, calcineurin-dependent 1	XP_418906.2
RIGG01818	-1.81527	-4.90721	2.83e-05	0.0284636	FBXO39	ENSGALG00000023480	19	9879111	9879180	F-box only protein 39. [Source:Uniprot/SWISSPROT;Acc:Q8N4B4]
RIGG04650	-1.31348	-4.84946	3.1e-05	0.0284636	SCN8A	ENSGALG00000006060	1	82296185	82296256	Sodium channel protein type 8 subunit alpha (Sodium channel protein type VIII subunit alpha) (Voltage-gated sodium channel subunit alpha Nav1.6). [Source:Uniprot/SWISSPROT;Acc:Q9UQD0]	XP_424477.2
RIGG03777	-1.13434	-4.77198	3.21e-05	0.0284636			10	22158023	22158092
RIGG09315	-1.05558	-4.8725	3.37e-05	0.0284636	HCAP-G	ENSGALG00000014425	4	78778946	78779009	Condensin complex subunit 3 (Non-SMC condensin I complex subunit G) (Chromosome-associated protein G) (Condensin subunit CAP-G) (hCAP-G) (XCAP-G homolog) (Antigen NY-MEL-3). [Source:Uniprot/SWISSPROT;Acc:Q9BPX3]	XP_001234640.1
RIGG19631	-1.13886	-4.93501	3.67e-05	0.0284636	ODZ4	ENSGALG00000017261	1	197235940	197236004	Teneurin-4 (Ten-4) (Tenascin-M4) (Ten-m4) (Protein Odd Oz/ten-m homolog 4). [Source:Uniprot/SWISSPROT;Acc:Q6N022]	XP_001232568.1
RIGG02443	-3.78836	-7.05278	3.7e-05	0.0284636		ENSGALG00000010180	Z	27673372	27673445
RIGG16129	-1.47478	-4.70443	3.72e-05	0.0284636			3	42557036	42557107
RIGG05146	-1.60427	-4.69169	4.08e-05	0.0299068			8	21748923	21748992
RIGG14485	-1.69391	-4.66008	4.49e-05	0.0315023				NA	NA
RIGG09046	-1.94747	-5.02126	5.08e-05	0.0341856	PMM1	ENSGALG00000011944	1	51466864	51471174	Phosphomannomutase 1 (EC 5.4.2.8) (PMM 1) (PMMH-22). [Source:Uniprot/SWISSPROT;Acc:Q92871]	XP_416228.2
RIGG04031	-2.65572	-5.9173	5.28e-05	0.0341856	ANKS1B	ENSGALG00000011549	1	48812222	48812291	Ankyrin repeat and sterile alpha motif domain-containing protein 1B (Amyloid-beta protein intracellular domain-associated protein 1) (AIDA-1) (E2A-PBX1-associated protein) (EB-1). [Source:Uniprot/SWISSPROT;Acc:Q7Z6G8]	XP_416168.2
RIGG05444	-0.894695	-4.51575	5.49e-05	0.0342282	GHITM	ENSGALG00000021262	1	20070805	20070870	Growth hormone-inducible transmembrane protein (Dermal papilla-derived protein 2) (Transmembrane BAX inhibitor motif-containing protein 5). [Source:Uniprot/SWISSPROT;Acc:Q9H3K2]
RIGG10792	-2.40425	-5.52443	5.99e-05	0.0360711				NA	NA
RIGG10053	0.646691	4.29037	6.61e-05	0.0383846		ENSGALG00000000621	28	864995	865059
RIGG16319	-2.12383	-5.95491	6.93e-05	0.0389122	XRCC5	ENSGALG00000011492	7	25077076	25077139	ATP-dependent DNA helicase 2 subunit 2 (EC 3.6.1.-) (ATP-dependent DNA helicase II 80 kDa subunit) (Lupus Ku autoantigen protein p86) (Ku86) (Ku80) (86 kDa subunit of Ku antigen) (Thyroid-lupus autoantigen) (TLAA) (CTC box-binding factor 85 kDa subunit) ( [Source:Uniprot/SWISSPROT;Acc:P13010]	XP_422072.2
RIGG03238	0.723408	4.24581	7.7e-05	0.0418429			3	8003284	8003353
RIGG13629	-2.92562	-5.27987	9.49e-05	0.0488466	LOC423818	ENSGALG00000006943	6	22234931	22252890		XP_421690.2
RIGG01036	-0.907369	-4.30328	9.57e-05	0.0488466	AC079135.6	ENSGALG00000003994	7	5163341	5163410	ASB18_HUMAN Isoform 2 of Q6ZVZ8 - Homo sapiens (Human) [Source:Uniprot/Varsplic;Acc:Q6ZVZ8-2]	XP_421879.2
RIGG05557	-2.61039	-6.2414	0.000100991	0.0500442			9	24774195	24774264
RIGG07500	-1.11018	-4.33271	0.000113499	0.0532267	AC021097.5	ENSGALG00000013359	2	126870	126938	Chondroitin sulfate glucuronyltransferase (EC 2.4.1.226) (N- acetylgalactosaminyl-proteoglycan 3-beta-glucuronosyltransferase) (Chondroitin glucuronyltransferase II) (CSGlcA-T). [Source:Uniprot/SWISSPROT;Acc:Q9P2E5]
RIGG08029	-2.81636	-4.67704	0.000116892	0.0532267	MFSD2	ENSGALG00000003879	23	5814805	5814869	Major facilitator superfamily domain-containing protein 2. [Source:Uniprot/SWISSPROT;Acc:Q8NA29]	XP_417826.2
RIGG18186	-2.83483	-6.49262	0.000118998	0.0532267	ZNF131	ENSGALG00000014859	Z	13037457	13037529	Zinc finger protein 131. [Source:Uniprot/SWISSPROT;Acc:P52739]
RIGG13852	-2.30058	-4.32623	0.00012092	0.0532267		ENSGALG00000007335	10	19915117	19915181		XP_425085.1
RIGG04457	-0.878089	-4.1347	0.000125086	0.0532267			9	3260161	3260230
RIGG17603	-0.756823	-4.2052	0.000126369	0.0532267				NA	NA
RIGG00378	-0.683488	-4.14222	0.000132679	0.0545212			2	13361516	13361579
RIGG11471	-0.968293	-4.23507	0.000140326	0.0562909	MMD	ENSGALG00000003078	18	5951127	5951196	Monocyte to macrophage differentiation protein (Progestin and adipoQ receptor family member XI). [Source:Uniprot/SWISSPROT;Acc:Q15546]	NP_001025875.1
RIGG18382	-1.15532	-4.27116	0.000155712	0.0610101				NA	NA
RIGG11344	-0.627053	-4.12194	0.000164063	0.0628212	RPE	ENSGALG00000002847	7	2673138	2673207	Ribulose-phosphate 3-epimerase (EC 5.1.3.1) (Ribulose-5-phosphate-3- epimerase). [Source:Uniprot/SWISSPROT;Acc:Q96AT9]	XP_001232388.1
RIGG18544	-0.619801	-4.14929	0.000169768	0.063415	CEP170	ENSGALG00000010733	Z	54004323	54004392	Centrosomal protein of 170 kDa (Cep170) (KARP-1-binding protein) (KARP1-binding protein). [Source:Uniprot/SWISSPROT;Acc:Q5SW79]	XP_001234761.1
RIGG07324	-1.21663	-4.47713	0.000173142	0.063415			7	558761	558830
RIGG01690	-0.894123	-4.10559	0.000177446	0.0636087			1	15068839	15068909
RIGG15078	-2.07027	-7.24312	0.000184864	0.0641914			6	31634497	31634569
RIGG07107	-0.78895	-4.11242	0.000189913	0.0641914	AC006960.1	ENSGALG00000012110		NA	NA	Uncharacterized protein KIAA0895. [Source:Uniprot/SWISSPROT;Acc:Q8NCT3]
RIGG00861	-1.1387	-4.08266	0.000190501	0.0641914				NA	NA
RIGG02916	-1.09803	-4.10726	0.000213228	0.0704404	NDFIP2	ENSGALG00000016909	1	157103501	157103570	NEDD4 family-interacting protein 2 (NEDD4 WW domain-binding protein 5A) (Putative MAPK-activating protein PM04/PM05/PM06/PM07) (Putative NF-kappa-B-activating protein 413). [Source:Uniprot/SWISSPROT;Acc:Q9NV92]	NP_001025991.1
RIGG01131	-2.03088	-4.55167	0.000221097	0.0704596	IL22RA1	ENSGALG00000004221	23	5935185	5935255	Interleukin-22 receptor subunit alpha-1 precursor (IL-22R-alpha-1) (Cytokine receptor family 2 member 9) (CRF2-9). [Source:Uniprot/SWISSPROT;Acc:Q8N6P7]	XP_417840.1
RIGG11920	-1.23306	-4.09418	0.00022165	0.0704596				NA	NA
RIGG05907	-1.22476	-4.71227	0.00023924	0.074643			6	21872241	21872310
RIGG18210	-0.967592	-4.0647	0.000281207	0.0848292	C6orf204	ENSGALG00000014892	3	65621144	65621213	Coiled-coil domain-containing protein C6orf204 (Serologically defined breast cancer antigen NY-BR-15). [Source:Uniprot/SWISSPROT;Acc:Q5SZL2]
RIGG11762	-1.02283	-4.02427	0.000281958	0.0848292		ENSGALG00000003622	Z	10832617	10832686
RIGG16092	0.721514	3.84222	0.000297163	0.0878352	KIAA1109	ENSGALG00000011869	8	29285692	29285761	Uncharacterized protein KIAA1109 (Fragile site-associated protein). [Source:Uniprot/SWISSPROT;Acc:Q2LD37]	XP_420625.2
RIGG10394	-1.10182	-4.02402	0.000303567	0.088181		ENSGALG00000001210		NA	NA		XP_414478.2
RIGG14262	-1.03144	-3.86107	0.000394081	0.112533	GRB2	ENSGALG00000008016	18	10710642	10710714	Growth factor receptor-bound protein 2 (Adapter protein GRB2) (SH2/SH3 adapter GRB2) (Protein Ash). [Source:Uniprot/SWISSPROT;Acc:P62993]	NP_989742.1
RIGG14790	-1.55143	-4.08487	0.000401178	0.112651	EHBP1	ENSGALG00000008906	3	9224211	9224280	EH domain-binding protein 1. [Source:Uniprot/SWISSPROT;Acc:Q8NDI1]
RIGG12394	-1.36011	-3.85876	0.000417998	0.1154	VLDLR	ENSGALG00000010166	14	4383090	4383159	very low density lipoprotein receptor	NP_990560.1
RIGG07499	-1.84668	-4.14748	0.000424668	0.1154			15	5829110	5829167
RIGG19826	-0.911726	-3.88623	0.000449863	0.120306				NA	NA
RIGG08869	-1.56488	-4.01864	0.000475542	0.125186	HEATR5B	ENSGALG00000010571	3	33307844	33307913	HEAT repeat-containing protein 5B. [Source:Uniprot/SWISSPROT;Acc:Q9P2D3]
RIGG04505	-1.47658	-3.96709	0.000485666	0.125885			3	31411508	31411577
RIGG01291	-1.98547	-4.19723	0.000493968	0.126097	IGBP1	ENSGALG00000020330	4	1197020	1197091	Immunoglobulin-binding protein 1 (CD79a-binding protein 1) (B-cell signal transduction molecule alpha 4) (Protein alpha-4) (Renal carcinoma antigen NY-REN-16). [Source:Uniprot/SWISSPROT;Acc:P78318]	XP_001231445.1
RIGG16191	-1.51159	-3.87094	0.000504739	0.126834	LOC777202	ENSGALG00000022964	1	79365241	79365308	similar to Alpha-2-macroglobulin precursor (Alpha-2-M)	XP_001236671.1
RIGG07220	-1.22159	-4.18154	0.000511913	0.126834			6	25569187	25569257
RIGG07895	-2.59597	-3.9545	0.000560483	0.136855	LOC415683	ENSGALG00000002690	11	1759506	1759562		XP_414050.2
RIGG06998	0.403072	3.59141	0.00067166	0.161659			26	1509348	1509412
RIGG15948	-0.906102	-3.68336	0.00068263	0.161985	EPGN	ENSGALG00000010859	4	46145966	46146038	Epigen precursor (Epithelial mitogen) (EPG). [Source:Uniprot/SWISSPROT;Acc:Q6UW88]	NP_001012404.1
RIGG14597	-2.01853	-3.84212	0.000708797	0.165499	FETUB	ENSGALG00000008608	9	17250167	17250238	fetuin B	XP_422765.1
RIGG15591	-0.591928	-3.56585	0.0007203	0.165499	ZDHHC17	ENSGALG00000010253	1	40081142	40081211	Palmitoyltransferase ZDHHC17 (EC 2.3.1.-) (Zinc finger DHHC domain- containing protein 17) (DHHC-17) (Huntingtin-interacting protein 14) (Huntingtin-interacting protein 3) (Huntingtin-interacting protein H) (Huntingtin yeast partner H) (Putative NF-kappa- [Source:Uniprot/SWISSPROT;Acc:Q8IUH5]	NP_001025916.1
RIGG18111	-0.91049	-3.63155	0.000733036	0.165499	KIAA1310	ENSGALG00000014540	Z	18270536	18270605	K1310_HUMAN Isoform 4 of Q9P2N6 - Homo sapiens (Human) [Source:Uniprot/Varsplic;Acc:Q9P2N6-4]
RIGG06549	-1.22188	-3.74715	0.000736731	0.165499			7	25148078	25148145
RIGG00472	-0.599006	-3.5447	0.000769671	0.166718	C20orf194	ENSGALG00000016026	3	91388415	91388485	Uncharacterized protein C20orf194. [Source:Uniprot/SWISSPROT;Acc:Q5TEA3]	XP_420883.2
RIGG06590	-2.19026	-4.14591	0.000770377	0.166718			4	13409875	13409947
RIGG13094	-1.10745	-3.65705	0.000771843	0.166718	ZNF639	ENSGALG00000005944	9	18762411	18762480	Zinc finger protein 639 (Zinc finger protein ZASC1) (Zinc finger protein ANC_2H01). [Source:Uniprot/SWISSPROT;Acc:Q9UID6]	XP_423061.2
RIGG14559	0.466995	3.53963	0.000789863	0.167979	EPHB3	ENSGALG00000008537	9	17052983	17669885	Ephrin type-B receptor 3 precursor (EC 2.7.10.1) (Tyrosine-protein kinase receptor HEK-2) (Tyrosine-protein kinase TYRO6). [Source:Uniprot/SWISSPROT;Acc:P54753]	XP_422762.2
RIGG18134	-1.69275	-4.01886	0.00081417	0.167979		ENSGALG00000014777	Z	20502141	20502214
RIGG04227	-1.21542	-3.7204	0.000821718	0.167979			9	9051750	9051818
RIGG02803	0.759775	3.66169	0.000822974	0.167979	SBDS	ENSGALG00000001104	19	785447	785517	Ribosome maturation protein SBDS (Shwachman-Bodian-Diamond syndrome protein). [Source:Uniprot/SWISSPROT;Acc:Q9Y3A5]	NP_001006211.1
RIGG10127	-1.30879	-3.72398	0.000845554	0.167979	LOC417458	ENSGALG00000000805	19	179686	179755	similar to cytidine deaminase	XP_415706.1
RIGG08838	-0.615421	-3.60636	0.000854059	0.167979		ENSGALG00000010342	1	41652886	41652956
RIGG10828	0.600061	3.51077	0.000855702	0.167979	PKM2	ENSGALG00000001992	10	964296	964365	Pyruvate kinase isozymes M1/M2 (EC 2.7.1.40) (Pyruvate kinase muscle isozyme) (Pyruvate kinase 2/3) (Cytosolic thyroid hormone-binding protein) (CTHBP) (THBP1). [Source:Uniprot/SWISSPROT;Acc:P14618]	NP_990800.1
RIGG03355	-1.20232	-3.60576	0.000874226	0.167979	ACCN2	ENSGALG00000006240	LGE22C19W28_E50C23	300789	300858	amiloride-sensitive cation channel 2, neuronal	NP_001035557.1
RIGG06491	-0.968157	-3.78013	0.000874567	0.167979	TTC13	ENSGALG00000011152	3	42451260	42451314	Tetratricopeptide repeat protein 13 (TPR repeat protein 13). [Source:Uniprot/SWISSPROT;Acc:Q8NBP0]	XP_419586.2
RIGG16029	-1.33704	-3.94133	0.000884607	0.167979	GNG4	ENSGALG00000010986	3	39611779	39611849	Guanine nucleotide-binding protein G(I)/G(S)/G(O) subunit gamma-4 precursor. [Source:Uniprot/SWISSPROT;Acc:P50150]	XP_001233858.1
RIGG10853	0.373927	3.49874	0.000888348	0.167979			12	1446037	1446109
RIGG14374	-0.907758	-3.62158	0.000897322	0.167979	FBXW8	ENSGALG00000008207	15	11657562	11704360	F-box/WD repeat-containing protein 8 (F-box and WD-40 domain- containing protein 8) (F-box only protein 29). [Source:Uniprot/SWISSPROT;Acc:Q8N3Y1]	XP_415314.2
RIGG12844	0.36751	3.487	0.000921335	0.170579		ENSGALG00000005482	8	13201568	13201634		XP_001232930.1
RIGG20097	-0.40134	-3.45802	0.0010078	0.181978	TIMD4	ENSGALG00000003876	13	11551196	11551265	T-cell immunoglobulin and mucin domain containing 4	NP_001006149.1
RIGG17533	-0.661093	-3.48935	0.00102172	0.181978	BCCIP	ENSGALG00000006617	6	34332967	34333036	BRCA2 and CDKN1A-interacting protein (Protein TOK-1). [Source:Uniprot/SWISSPROT;Acc:Q9P287]	XP_001233687.1
RIGG09310	-2.02322	-3.87464	0.00102974	0.181978	GPATCH8	ENSGALG00000014388	27	1484645	1484714	G patch domain-containing protein 8. [Source:Uniprot/SWISSPROT;Acc:Q9UKJ3]	XP_424161.2
RIGG20266	-0.684341	-3.52835	0.00102982	0.181978	ERCC3	ENSGALG00000011515	7	25188828	25188897	TFIIH basal transcription factor complex helicase XPB subunit (EC 3.6.1.-) (Basic transcription factor 2 89 kDa subunit) (BTF2-p89) (TFIIH 89 kDa subunit) (DNA-repair protein complementing XP-B cells) (Xeroderma pigmentosum group B-complementing protein) [Source:Uniprot/SWISSPROT;Acc:P19447]	NP_001006523.1
RIGG01931	-1.67278	-4.06196	0.00103691	0.181978			9	6166384	6166453
RIGG05437	-2.69789	-3.98197	0.00108545	0.188504	SCP2	ENSGALG00000010652	8	25282852	2532546	Non-specific lipid-transfer protein (EC 2.3.1.176) (Propanoyl-CoA C- acyltransferase) (NSL-TP) (Sterol carrier protein 2) (SCP-2) (Sterol carrier protein X) (SCP-X) (SCP-chi) (SCPX). [Source:Uniprot/SWISSPROT;Acc:P22307]	XP_422482.2
RIGG18741	-1.70061	-3.67275	0.00109648	0.188504	RRAGD	ENSGALG00000015771	3	78371880	78371952	Ras-related GTP-binding protein D (Rag D). [Source:Uniprot/SWISSPROT;Acc:Q9NQL2]	XP_419838.2
RIGG14423	-0.725509	-3.50625	0.00113964	0.193947	FBXL13	ENSGALG00000008295	1	13802911	13802974	F-box/LRR-repeat protein 13 (F-box and leucine-rich repeat protein 13). [Source:Uniprot/SWISSPROT;Acc:Q8NEE6]	XP_415966.2
RIGG10436	-2.00081	-3.86077	0.00115672	0.194884	KIAA1530	ENSGALG00000015717	Un_random	NA	NA	Uncharacterized protein KIAA1530. [Source:Uniprot/SWISSPROT;Acc:Q2YD98]	XP_001236322.1
RIGG05598	-0.722798	-3.49523	0.00119947	0.198557	SYNE1	ENSGALG00000013505	3	51169728	51169797	Nesprin-1 (Nuclear envelope spectrin repeat protein 1) (Synaptic nuclear envelope protein 1) (Syne-1) (Myocyte nuclear envelope protein 1) (Myne-1) (Enaptin). [Source:Uniprot/SWISSPROT;Acc:Q8NF91]	XP_419679.2
RIGG20091	-0.825711	-3.49447	0.00120209	0.198557	DHODH	ENSGALG00000000802	11	21690488	21690557	Dihydroorotate dehydrogenase mitochondrial precursor (EC 1.3.3.1) (Dihydroorotate oxidase) (DHOdehase). [Source:Uniprot/SWISSPROT;Acc:Q02127]	NP_001006131.1
RIGG16060	-2.29889	-3.74734	0.0012793	0.209259	PRCP	ENSGALG00000017247	1	193355710	193385716	Lysosomal Pro-X carboxypeptidase precursor (EC 3.4.16.2) (Prolylcarboxypeptidase) (PRCP) (Proline carboxypeptidase) (Angiotensinase C) (Lysosomal carboxypeptidase C). [Source:Uniprot/SWISSPROT;Acc:P42785]	XP_425654.2
RIGG00085	-0.913987	-3.5285	0.00129346	0.209541	C1orf57	ENSGALG00000011015	3	40764730	40777843	Probable UPF0334 kinase-like protein C1orf57. [Source:Uniprot/SWISSPROT;Acc:Q9BSD7]	NP_001026694.1
RIGG14913	0.357459	3.37556	0.00135867	0.218009		ENSGALG00000009098	4	17968426	17968495
RIGG05937	-0.548852	-3.40893	0.0013877	0.219091		ENSGALG00000012847	1	180229866	180229935		XP_416343.2
RIGG07230	-0.849607	-3.52376	0.00139142	0.219091				NA	NA
RIGG00220	-0.797242	-3.51908	0.00145529	0.224872				NA	NA
RIGG18709	-0.979589	-3.43136	0.00146553	0.224872	C21orf91	ENSGALG00000015716	1	102782498	102782570	Protein EURL homolog. [Source:Uniprot/SWISSPROT;Acc:Q9NYK6]	NP_990068.1
RIGG08906	-1.03087	-3.48101	0.00147059	0.224872				NA	NA
RIGG00551	-0.655202	-3.36844	0.00148153	0.224872	RFNG	ENSGALG00000002841	18	4977916	4977985	Beta-1 3-N-acetylglucosaminyltransferase radical fringe (EC 2.4.1.222) (O-fucosylpeptide 3-beta-N-acetylglucosaminyltransferase). [Source:Uniprot/SWISSPROT;Acc:Q9Y644]	NP_990278.1
RIGG06578	-1.29483	-3.41294	0.00151405	0.227651			4	36221525	36221595
RIGG08967	0.394379	3.32195	0.00153977	0.227651			2	35731984	35732048
RIGG09623	-2.48938	-3.55092	0.00156115	0.227651	KDELC1	ENSGALG00000016862	1	147004631	147015544	KDEL motif-containing protein 1 precursor (Endoplasmic reticulum resident protein 58) (ER protein 58). [Source:Uniprot/SWISSPROT;Acc:Q6UW63]	XP_416963.2
RIGG04121	-0.650339	-3.37212	0.00156611	0.227651	CYP20A1	ENSGALG00000008730	7	14765752	14765821	Cytochrome P450 20A1 (EC 1.14.-.-). [Source:Uniprot/SWISSPROT;Acc:Q6UW02]	XP_426572.2
RIGG10972	-1.89461	-5.53082	0.0015674	0.227651	ZFAT	ENSGALG00000016207	14	13992887	13992957	Zinc finger protein 406 (ZFAT zinc finger 1). [Source:Uniprot/SWISSPROT;Acc:Q9P243]	XP_418429.2
RIGG17405	-0.712626	-3.42327	0.00163422	0.235299	ATP13A1	ENSGALG00000013439	Un_random	30286330	30286399	Probable cation-transporting ATPase 13A1 (EC 3.6.3.-). [Source:Uniprot/SWISSPROT;Acc:Q9HD20]	XP_423767.2
RIGG18980	-0.828495	-3.35583	0.00166536	0.235299	DENND3	ENSGALG00000016167	2	151641170	151641239	DENN domain-containing protein 3. [Source:Uniprot/SWISSPROT;Acc:A2RUS2]	XP_418419.2
RIGG17174	0.380092	3.29074	0.00167786	0.235299	LRTM2	ENSGALG00000013009	1	63149991	63150060	Leucine-rich repeat and transmembrane domain-containing protein 2 precursor. [Source:Uniprot/SWISSPROT;Acc:Q8N967]
RIGG16127	-2.40242	-3.65997	0.0016783	0.235299		ENSGALG00000008775	7	23509357	23509426		XP_429831.2
RIGG11549	-0.570508	-3.32754	0.00168988	0.235299	WDR61	ENSGALG00000003221	10	4677951	4678020	WD repeat-containing protein 61 (Meiotic recombination REC14 protein homolog). [Source:Uniprot/SWISSPROT;Acc:Q9GZS3]	NP_001005805.1
RIGG01836	-0.617352	-3.34181	0.00170849	0.23594	FAM122B	ENSGALG00000006108	4	4075788	4075857	Protein FAM122B. [Source:Uniprot/SWISSPROT;Acc:Q7Z309]	XP_420224.1
RIGG01016	-1.38837	-3.38912	0.00175354	0.240193	PPP1R7	ENSGALG00000005832	9	5989268	5989337	Protein phosphatase 1 regulatory subunit 7 (Protein phosphatase 1 regulatory subunit 22). [Source:Uniprot/SWISSPROT;Acc:Q15435]	XP_422655.2
RIGG11326	-0.586875	-3.37788	0.00180827	0.245691	SLC43A2	ENSGALG00000002783	19	5279156	5279225	Large neutral amino acids transporter small subunit 4 (L-type amino L- acid transporter 4) (Solute carrier family 43 member 2). [Source:Uniprot/SWISSPROT;Acc:Q8N370]	XP_415803.2
RIGG09062	-1.20382	-3.50058	0.00184894	0.247546	ALPK1	ENSGALG00000012074	4	58704521	58704590	Alpha-protein kinase 1 (EC 2.7.11.-) (Lymphocyte alpha-protein kinase) (Chromosome 4 kinase). [Source:Uniprot/SWISSPROT;Acc:Q96QP1]
RIGG06213	-1.10751	-3.36927	0.00185131	0.247546			17	1861323	1861386
RIGG15660	-0.952648	-3.33948	0.00189366	0.250907	P2RY13	ENSGALG00000010374	9	25105714	25105784	P2Y purinoceptor 13 (P2Y13) (G-protein coupled receptor 86) (G-protein coupled receptor 94). [Source:Uniprot/SWISSPROT;Acc:Q9BPV8]	XP_001235026.1
RIGG02245	0.622388	3.24811	0.00190622	0.250907				NA	NA
RIGG19701	-0.582386	-3.33414	0.00192191	0.25101	SPSB4	ENSGALG00000017371	9	7695023	7695092	SPRY domain-containing SOCS box protein 4 (SSB-4). [Source:Uniprot/SWISSPROT;Acc:Q96A44]	XP_426685.2
RIGG13076	-1.64449	-3.56216	0.00196612	0.253113			5	10533905	10533968
RIGG05450	-0.786239	-3.31618	0.00198501	0.253113			13	13984167	13984236
RIGG13100	-0.924462	-3.34188	0.00199476	0.253113	LTC4S	ENSGALG00000011450	13	13623326	13627787	leukotriene C4 synthase	XP_001234006.1
RIGG05198	-0.868205	-3.6112	0.00201363	0.253113			23	2419718	2419788
RIGG17282	-1.44429	-3.37222	0.00202026	0.253113	ANKS6	ENSGALG00000013196	2	90151428	90151498	Ankyrin repeat and SAM domain-containing protein 6 (Sterile alpha motif domain-containing protein 6) (Ankyrin repeat domain-containing protein 14) (SamCystin). [Source:Uniprot/SWISSPROT;Acc:Q68DC2]	XP_419064.2
RIGG17510	-0.807993	-3.35212	0.00202815	0.253113				NA	NA
RIGG08836	-0.660262	-3.29345	0.0020802	0.256635	GTPBP2	ENSGALG00000010315	3	32106186	32106255	GTP-binding protein 2. [Source:Uniprot/SWISSPROT;Acc:Q9BX10]	XP_419499.1
RIGG11666	-1.23262	-3.71467	0.00209997	0.256635	MGST3	ENSGALG00000003445	8	5739180	5751040	Microsomal glutathione S-transferase 3 (EC 2.5.1.18) (Microsomal GST- 3) (Microsomal GST-III). [Source:Uniprot/SWISSPROT;Acc:O14880]	XP_001232860.1
RIGG01598	-0.956859	-3.2897	0.00210207	0.256635	CCNC	ENSGALG00000015471	6	24964409	24964478	Cyclin-C (hSRB11). [Source:Uniprot/SWISSPROT;Acc:P24863]	XP_419818.2
RIGG19820	-0.913279	-3.2831	0.00214104	0.259513	ANKRD12	ENSGALG00000008399	2	101272386	101272457	Ankyrin repeat domain-containing protein 12 (Ankyrin repeat-containing cofactor 2) (GAC-1 protein). [Source:Uniprot/SWISSPROT;Acc:Q6UB98]	XP_001235872.1
RIGG07282	-0.734946	-3.25014	0.00218979	0.263091			2	142380131	142380201
RIGG12066	-0.392745	-3.24731	0.00220744	0.263091	PNRC2	ENSGALG00000004122	23	5888222	5888292	proline-rich nuclear receptor coactivator 2	NP_001006315.1
RIGG11447	-0.329587	-3.19719	0.00221741	0.263091	FAM78B	ENSGALG00000003035	8	4331505	4331574	Protein FAM78B. [Source:Uniprot/SWISSPROT;Acc:Q5VT40]	XP_001232254.1
RIGG01454	-0.403602	-3.18141	0.00232309	0.273562	NF1	ENSGALG00000005660	19	9036340	9036409	neurofibromin 1	XP_415914.2
RIGG09094	-0.935396	-3.25142	0.00233814	0.273562	BAIAP2L2	ENSGALG00000012285	1	52944296	52944353	Brain-specific angiogenesis inhibitor 1-associated protein 2-like protein 2 (BAI1-associated protein 2-like protein 2). [Source:Uniprot/SWISSPROT;Acc:Q6UXY1]
RIGG12715	-1.08635	-3.38205	0.0023805	0.276598	SYT9	ENSGALG00000005265	5	8168763	8168832	Synaptotagmin-9 (Synaptotagmin IX) (SytIX). [Source:Uniprot/SWISSPROT;Acc:Q86SS6]
RIGG10973	-0.810955	-3.25555	0.00242853	0.27837	RERE	ENSGALG00000002232	21	3013342	3013396	arginine-glutamic acid dipeptide (RE) repeats	XP_417594.2
RIGG06212	-0.743668	-3.3105	0.00243906	0.27837			6	6301767	6301837
RIGG03006	-0.475952	-3.16399	0.00244532	0.27837			Z	45148584	45148653
RIGG04175	-0.460787	-3.15757	0.00249185	0.281763				NA	NA
RIGG03747	-0.429652	-3.20158	0.00251227	0.282178	LOC416916	ENSGALG00000005778	15	7948742	7948811		XP_415207.2
RIGG05196	-0.858685	-3.25939	0.00254405	0.283856				NA	NA
RIGG05175	-1.42307	-3.56617	0.00260182	0.288391	WDR51A	ENSGALG00000001444	12	94813	94865	WD repeat-containing protein 51A. [Source:Uniprot/SWISSPROT;Acc:Q8NBT0]	XP_414244.1
RIGG05163	-1.59064	-3.96413	0.00272872	0.297978			20	10873072	10873146
RIGG04052	0.6517	3.23272	0.00273192	0.297978				NA	NA
RIGG13927	-1.09638	-3.23142	0.00274137	0.297978		ENSGALG00000022638	12	14593463	14593532
RIGG12279	0.371253	3.12081	0.00279319	0.301664				NA	NA
RIGG03070	-1.53173	-3.27528	0.00282158	0.30279				NA	NA
RIGG06161	-0.869282	-3.4791	0.00289504	0.305023	KIAA1797	ENSGALG00000015071	Z	34001670	34001735	Uncharacterized protein KIAA1797. [Source:Uniprot/SWISSPROT;Acc:Q5VW36]	XP_424817.2
RIGG12599	-0.721126	-3.15517	0.0028954	0.305023	AP3M1	ENSGALG00000005070	6	16478824	16478893	AP-3 complex subunit mu-1 (Adapter-related protein complex 3 mu-1 subunit) (Mu3A-adaptin) (Mu-adaptin 3A) (AP-3 adapter complex mu3A subunit). [Source:Uniprot/SWISSPROT;Acc:Q9Y2T2]	NP_001026398.1
RIGG06278	-0.800768	-3.14866	0.00291468	0.305023	TERF2	ENSGALG00000000657	11	20900212	20900281	Telomeric repeat-binding factor 2 (TTAGGG repeat-binding factor 2) (Telomeric DNA-binding protein). [Source:Uniprot/SWISSPROT;Acc:Q15554]	XP_414224.1
RIGG13592	-0.604786	-3.15254	0.00291664	0.305023	SLCO3A1	ENSGALG00000006871	10	16136967	16137031	Solute carrier organic anion transporter family member 3A1 (Solute carrier family 21 member 11) (Sodium-independent organic anion transporter D) (Organic anion-transporting polypeptide D) (OATP-D) (Organic anion transporter polypeptide-related protein 3) [Source:Uniprot/SWISSPROT;Acc:Q9UIG8]	XP_413876.2
RIGG18821	-1.01586	-3.23737	0.00294887	0.305023	NECAB1	ENSGALG00000015918	2	129449655	129449719	N-terminal EF-hand calcium-binding protein 1 (EF-hand calcium-binding protein 1) (Neuronal calcium-binding protein 1). [Source:Uniprot/SWISSPROT;Acc:Q8N987]	XP_418329.1
RIGG09479	-0.34609	-3.10524	0.00296254	0.305023	PRSS7	ENSGALG00000015730	1	102978053	102978122	protease, serine, 7 (enterokinase)	XP_425539.2
RIGG17810	-1.017	-3.18775	0.00296912	0.305023				NA	NA
RIGG04126	0.398441	3.08032	0.00312092	0.317158			7	37179633	37179703
RIGG10531	-0.5739	-3.11615	0.00312489	0.317158			12	350668	350740
RIGG08777	-0.415614	-3.07151	0.00320141	0.319239	HHAT	ENSGALG00000009881	3	23807915	23807984	Protein-cysteine N-palmitoyltransferase HHAT (EC 2.3.1.-) (Hedgehog acyltransferase) (Skinny hedgehog protein 1) (Melanoma antigen recognized by T-cells 2) (MART-2). [Source:Uniprot/SWISSPROT;Acc:Q5VTY9]	XP_001234561.1
RIGG14074	-0.539484	-3.11305	0.00321878	0.319239	MGEA5	ENSGALG00000007697	6	24119109	24119172	Bifunctional protein NCOAT (Nuclear cytoplasmic O-GlcNAcase and acetyltransferase) (Meningioma-expressed antigen 5) [Includes: Beta- hexosaminidase (EC 3.2.1.52) (N-acetyl-beta-glucosaminidase) (Beta-N- acetylhexosaminidase) (Hexosaminidase C) (N-acetyl-b [Source:Uniprot/SWISSPROT;Acc:O60502]	NP_001034394.1
RIGG17906	-0.639273	-3.1198	0.00323179	0.319239			4	73853803	73853872
RIGG14017	0.330795	3.06733	0.00324029	0.319239	PGAM1	ENSGALG00000007606	6	23773769	23773838	phosphoglycerate mutase 1 (brain)	NP_001026727.1
RIGG15750	-2.18029	-3.19959	0.00325078	0.319239	SNW1	ENSGALG00000010501	5	41786910	41786978	SNW domain-containing protein 1 (Nuclear protein SkiP) (Ski- interacting protein) (Nuclear receptor coactivator NCoA-62). [Source:Uniprot/SWISSPROT;Acc:Q13573]	XP_421294.1
RIGG11460	-0.719495	-3.16503	0.00326984	0.319239		ENSGALG00000021851	Z	281734	281797
RIGG14306	0.658689	3.06221	0.00328848	0.319239	CPA1	ENSGALG00000008087	1	837876	837945	Carboxypeptidase A1 precursor (EC 3.4.17.1). [Source:Uniprot/SWISSPROT;Acc:P15085]	NP_989915.1
RIGG03557	-1.73179	-3.15269	0.00331797	0.319239			8	29292372	29292441
RIGG11118	-0.836525	-3.10747	0.0033435	0.319239	MAT1A	ENSGALG00000002479	6	5514654	5514723	S-adenosylmethionine synthetase isoform type-1 (EC 2.5.1.6) (Methionine adenosyltransferase 1) (AdoMet synthetase 1) (Methionine adenosyltransferase I/III) (MAT-I/III). [Source:Uniprot/SWISSPROT;Acc:Q00266]	XP_421512.1
RIGG06789	-1.50636	-3.16232	0.00335681	0.319239	COL6A3	ENSGALG00000003923	27	1433291	1433360	collagen, type VI, alpha 3	NP_990865.1
RIGG15691	-2.44562	-3.40751	0.00337919	0.319239	SYTL2	ENSGALG00000014079	Un_random	NA	NA	Synaptotagmin-like protein 2 (Exophilin-4). [Source:Uniprot/SWISSPROT;Acc:Q9HCH5]	XP_001236489.1
RIGG15585	-0.613978	-3.05184	0.00338813	0.319239			LGE22C19W28_E50C23	598222	598292
RIGG16093	0.526763	3.06489	0.00339854	0.319239	PDE4B	ENSGALG00000011094	8	29308344	29308413	cAMP-specific 3' 5'-cyclic phosphodiesterase 4B (EC 3.1.4.17) (DPDE4) (PDE32). [Source:Uniprot/SWISSPROT;Acc:Q07343]
RIGG12218	-0.709893	-3.10784	0.00342275	0.319239	CARD11	ENSGALG00000004398	14	3442763	3482914	Caspase recruitment domain-containing protein 11 (CARD-containing MAGUK protein 3) (Carma 1). [Source:Uniprot/SWISSPROT;Acc:Q9BXL7]	XP_001232836.1
RIGG03418	-0.553498	-3.04474	0.00345801	0.319239				NA	NA
RIGG09982	0.355147	3.04251	0.00348024	0.319239				NA	NA
RIGG08878	0.403303	3.04247	0.00348066	0.319239	ZC3H14	ENSGALG00000010622	5	45597696	45597765	Zinc finger CCCH domain-containing protein 14 (Renal carcinoma antigen NY-REN-37). [Source:Uniprot/SWISSPROT;Acc:Q6PJT7]	NP_001012604.1
RIGG07977	-1.43031	-3.81246	0.00348647	0.319239	USP3	ENSGALG00000003427	10	4988949	4989020	Ubiquitin carboxyl-terminal hydrolase 3 (EC 3.1.2.15) (Ubiquitin thioesterase 3) (Ubiquitin-specific-processing protease 3) (Deubiquitinating enzyme 3). [Source:Uniprot/SWISSPROT;Acc:Q9Y6I4]	XP_413755.2
RIGG10515	-0.551808	-3.10033	0.00358716	0.326095	RRP9	ENSGALG00000001422	12	65113	65182	U3 small nucleolar RNA-interacting protein 2 (U3 small nucleolar ribonucleoprotein-associated 55 kDa protein) (U3 snoRNP-associated 55 kDa protein) (U3-55K) (RRP9 homolog). [Source:Uniprot/SWISSPROT;Acc:O43818]	XP_414243.2
RIGG13282	-1.35274	-3.18743	0.00362286	0.326095				NA	NA
RIGG18196	-0.514071	-3.04172	0.00362924	0.326095	FGF10	ENSGALG00000014872	Z	13389735	13389804	Fibroblast growth factor 10 precursor (FGF-10) (Keratinocyte growth factor 2). [Source:Uniprot/SWISSPROT;Acc:O15520]	XP_001231796.1
RIGG06599	0.645268	3.10907	0.00366397	0.326095	SAP18	ENSGALG00000017129	6	25481884	25481956	Histone deacetylase complex subunit SAP18 (Sin3-associated polypeptide 18 kDa) (Sin3-associated polypeptide p18) (Cell growth- inhibiting protein 38) (2HOR0202). [Source:Uniprot/SWISSPROT;Acc:O00422]	NP_989643.1
RIGG04854	0.346668	3.02367	0.00367339	0.326095	CIDEA	ENSGALG00000000018	26	343526	343590	Cell death activator CIDE-A (Cell death-inducing DFFA-like effector A). [Source:Uniprot/SWISSPROT;Acc:O60543]	XP_001231717.1
RIGG08541	-0.599965	-3.02328	0.00367747	0.326095	ECEL1	ENSGALG00000007875	9	16679936	16680000	endothelin converting enzyme-like 1	XP_422744.2
RIGG13061	0.341553	3.02137	0.0036977	0.326172	GBL	ENSGALG00000005878	14	6528982	6529051	Target of rapamycin complex subunit LST8 (TORC subunit LST8) (mLST8) (G protein beta subunit-like) (Protein GbetaL) (Gable). [Source:Uniprot/SWISSPROT;Acc:Q9BVC4]	XP_414858.2
RIGG16727	0.301813	3.01112	0.00380758	0.334115	UNC5C	ENSGALG00000012219	4	60175586	60175639	Netrin receptor UNC5C precursor (Protein unc-5 homolog C) (Unc-5 homolog 3). [Source:Uniprot/SWISSPROT;Acc:O95185]	NP_989782.1
RIGG14358	-0.484348	-3.04181	0.00384381	0.335044	SPG11	ENSGALG00000008180		NA	NA	Spatacsin (Spastic paraplegia 11 protein) (Colorectal carcinoma- associated protein). [Source:Uniprot/SWISSPROT;Acc:Q96JI7]
RIGG00540	-2.17023	-3.65404	0.00385793	0.335044	HMGCLL1	ENSGALG00000016294	3	90306800	90306873	Probable 3-hydroxymethyl-3-methylglutaryl-CoA lyase 2 (EC 4.1.3.4) (3- hydroxymethyl-3-methylglutaryl-CoA lyase-like protein 1). [Source:Uniprot/SWISSPROT;Acc:Q8TB92]	XP_419903.1
RIGG05120	-1.25869	-3.25865	0.00395345	0.341093			10	441193	441267
RIGG09362	-0.566397	-3.079	0.00396808	0.341093	HOMER1	ENSGALG00000014813	Z	21687251	21687315	Homer protein homolog 1. [Source:Uniprot/SWISSPROT;Acc:Q86YM7]	XP_424768.2
RIGG16005	-1.1139	-3.27143	0.00403946	0.344044	NUPL2	ENSGALG00000010942	2	31016242	31016313	nucleoporin like 2	NP_001026155.1
RIGG16141	-1.43125	-3.15434	0.00404667	0.344044	DLL1	ENSGALG00000011182	3	42719655	42719724	Delta-like protein 1 precursor (Drosophila Delta homolog 1) (Delta1) (H-Delta-1). [Source:Uniprot/SWISSPROT;Acc:O00548]	NP_990304.1
RIGG01420	-1.15236	-3.29365	0.00406418	0.344044			4	8337506	8337571
RIGG09317	0.378175	3.04278	0.00408409	0.344044	CHD4	ENSGALG00000013565	1	80138706	80138775	Chromodomain-helicase-DNA-binding protein 4 (EC 3.6.1.-) (ATP- dependent helicase CHD4) (CHD-4) (Mi-2 autoantigen 218 kDa protein) (Mi2-beta). [Source:Uniprot/SWISSPROT;Acc:Q14839]
RIGG02145	0.298004	2.98839	0.00410998	0.344502	CETN3	ENSGALG00000014648	Z	58564723	58581661	Centrin-3. [Source:Uniprot/SWISSPROT;Acc:O15182]	XP_424696.2
RIGG03977	-0.88024	-3.03578	0.00416202	0.347138	NHP2L1	ENSGALG00000011931	1	51433341	51433411	NHP2-like protein 1 (High mobility group-like nuclear protein 2 homolog 1) (U4/U6.U5 tri-snRNP 15.5 kDa protein) (OTK27) (hSNU13). [Source:Uniprot/SWISSPROT;Acc:P55769]	XP_416225.2
RIGG05621	-0.939345	-3.07674	0.00419702	0.348332	LOC769847	ENSGALG00000005204	15	8356262	8356332	similar to Glutathione S-transferase theta 1	XP_001231971.1
RIGG13314	-0.593436	-3.01184	0.0042972	0.354898	TMEM43	ENSGALG00000006345	12	11067762	11078815	Transmembrane protein 43. [Source:Uniprot/SWISSPROT;Acc:Q9BTV4]	XP_414378.1
RIGG19334	-1.4577	-4.16475	0.00437071	0.358727			1	137599028	137599102
RIGG01846	0.452011	2.96132	0.00438615	0.358727	LOC427491	ENSGALG00000003644	10	5375761	5375830		XP_425063.2
RIGG03600	-0.593316	-2.99528	0.0044095	0.358895				NA	NA
RIGG02734	-2.11539	-3.66353	0.00444695	0.360203	ZNF217	ENSGALG00000007799	20	12526052	12535753	Zinc finger protein 217. [Source:Uniprot/SWISSPROT;Acc:O75362]
RIGG16781	-0.866206	-3.06467	0.00449605	0.360967	AADAT	ENSGALG00000009655		NA	NA	Kynurenine/alpha-aminoadipate aminotransferase mitochondrial precursor (KAT/AadAT) (Kynurenine--oxoglutarate transaminase II) (EC 2.6.1.7) (Kynurenine aminotransferase II) (Kynurenine--oxoglutarate aminotransferase II) (2-aminoadipate transaminase) (EC 2. [Source:Uniprot/SWISSPROT;Acc:Q8N5Z0]	XP_426286.2
RIGG00301	0.30826	2.95231	0.00449923	0.360967	STXBP3	ENSGALG00000002001	8	1300042	1300111	Syntaxin-binding protein 3 (Unc-18 homolog 3) (Unc-18C) (Unc-18-3) (Platelet Sec1 protein) (PSP). [Source:Uniprot/SWISSPROT;Acc:O00186]	XP_422184.2
RIGG17123	-1.09087	-3.094	0.00457067	0.364561	CDH20	ENSGALG00000012906	2	69809254	69809323	Cadherin-20 precursor. [Source:Uniprot/SWISSPROT;Acc:Q9HBT6]	NP_989465.1
RIGG15233	-0.687091	-2.99153	0.0045875	0.364561	USH2A	ENSGALG00000009652	3	21742295	21742364	Usher syndrome 2A (autosomal recessive, mild)	XP_419417.2
RIGG09180	-0.951258	-3.0222	0.00460894	0.364561	CACNA1C	ENSGALG00000013022	1	63342838	63342899	Voltage-dependent L-type calcium channel subunit alpha-1C (Voltage- gated calcium channel subunit alpha Cav1.2) (Calcium channel L type alpha-1 polypeptide isoform 1 cardiac muscle). [Source:Uniprot/SWISSPROT;Acc:Q13936]
RIGG15905	-0.521996	-2.96757	0.00467447	0.366967			4	45483638	45483707
RIGG13412	-1.12954	-3.08315	0.004695	0.366967	C16orf63	ENSGALG00000006532	14	7688513	7688582	LisH domain-containing protein C16orf63. [Source:Uniprot/SWISSPROT;Acc:Q96NB1]	NP_001006170.1
RIGG14307	0.353962	3.00389	0.0047047	0.366967	HSPD1	ENSGALG00000008094	7	11216067	11227994	60 kDa heat shock protein mitochondrial precursor (Heat shock protein 60) (HSP-60) (Hsp60) (60 kDa chaperonin) (Chaperonin 60) (CPN60) (Mitochondrial matrix protein P1) (P60 lymphocyte protein) (HuCHA60). [Source:Uniprot/SWISSPROT;Acc:P10809]	NP_001012934.1
RIGG18124	-0.90785	-2.97139	0.00479562	0.37136			2	102946589	102946658
RIGG01023	0.306959	2.93332	0.00485531	0.37136	AKR7A2	ENSGALG00000004005	21	4682236	4686224		XP_417628.2
RIGG17320	0.351926	2.95177	0.00488103	0.37136	SRF	ENSGALG00000013255	3	4351427	4351491	Serum response factor (SRF). [Source:Uniprot/SWISSPROT;Acc:P11831]
RIGG08011	-0.983794	-3.02292	0.004909	0.37136	NUP155	ENSGALG00000003688	Z	10924099	10924157	Nuclear pore complex protein Nup155 (Nucleoporin Nup155) (155 kDa nucleoporin). [Source:Uniprot/SWISSPROT;Acc:O75694]	XP_425016.2
RIGG07891	0.449938	2.92117	0.00491109	0.37136		ENSGALG00000002662	14	13813809	13813878
RIGG16231	-0.657134	-2.95248	0.00491231	0.37136	ATG9A	ENSGALG00000011649	7	23780401	23780470	Autophagy-related protein 9A (APG9-like 1). [Source:Uniprot/SWISSPROT;Acc:Q7Z3C6]
RIGG17878	0.360786	2.92086	0.00491532	0.37136	KIAA0182	ENSGALG00000014284	11	19660215	19660279	Genetic suppressor element 1. [Source:Uniprot/SWISSPROT;Acc:Q14687]
RIGG06793	0.363412	2.94064	0.00499188	0.375235	DNAJC1	ENSGALG00000007914	2	17738629	17829306	DnaJ homolog subfamily C member 1 (DnaJ protein homolog MTJ1). [Source:Uniprot/SWISSPROT;Acc:Q96KC8]	XP_418609.2
RIGG13493	-1.07933	-3.10467	0.00501115	0.375235	RLBP1	ENSGALG00000006676	10	14662079	14666268	Retinaldehyde-binding protein 1 (Cellular retinaldehyde-binding protein). [Source:Uniprot/SWISSPROT;Acc:P12271]	NP_001019865.1
RIGG06025	-0.92995	-3.01255	0.00504089	0.375792				NA	NA
RIGG06319	-0.555036	-2.93426	0.00511989	0.379999			4	59720226	59720298
RIGG13341	-1.10141	-2.96806	0.00517122	0.38207				NA	NA
RIGG11854	-1.09729	-2.9728	0.00524449	0.38207	NARG2	ENSGALG00000003763	10	6009060	6009129	NMDA receptor-regulated protein 2. [Source:Uniprot/SWISSPROT;Acc:Q659A1]
RIGG11289	-1.93054	-3.56218	0.00525542	0.38207		ENSGALG00000002752		NA	NA
RIGG20008	-1.99966	-3.40803	0.00525887	0.38207			24	5685641	5685700
RIGG10778	-0.50748	-2.98782	0.00527917	0.38207			17	8604395	8604455
RIGG07644	0.55655	2.895	0.00528384	0.38207	SRPK1	ENSGALG00000000890	26	105075	105144	SFRS protein kinase 1	XP_419265.2
RIGG16283	-0.689788	-2.92512	0.00533603	0.383244	USP37	ENSGALG00000011427	7	24083294	24083361	Ubiquitin carboxyl-terminal hydrolase 37 (EC 3.1.2.15) (Ubiquitin thioesterase 37) (Ubiquitin-specific-processing protease 37) (Deubiquitinating enzyme 37). [Source:Uniprot/SWISSPROT;Acc:Q86T82]	XP_422065.2
RIGG11441	-0.633458	-2.93392	0.00535619	0.383244				NA	NA
RIGG04204	-1.02699	-2.94486	0.00536833	0.383244			3	33109386	33109459
RIGG10322	-1.03131	-3.03538	0.00541596	0.385013	LOC419389	ENSGALG00000001074	21	1218913	1218977		XP_429658.2
RIGG19217	-0.445546	-2.88324	0.00545979	0.386498			3	108140624	108140688
RIGG06432	-2.04226	-3.38437	0.00549274	0.387204		ENSGALG00000021858	3	65462298	65462367
RIGG10907	-0.775873	-2.91367	0.00555113	0.389689	C16orf62	ENSGALG00000002119		NA	NA	UPF0505 protein C16orf62 (Esophageal cancer-associated protein). [Source:Uniprot/SWISSPROT;Acc:Q7Z3J2]	XP_424599.2
RIGG04764	-0.474366	-2.87299	0.00561759	0.392719	CCDC39.	ENSGALG00000008879	17	7834711	7834778	Coiled-coil domain-containing protein 39. [Source:Uniprot/SWISSPROT;Acc:Q9UFE4]
RIGG15143	-0.588096	-2.90105	0.00564726	0.393161	LOC420562	ENSGALG00000009517	2	23343620	23343689		XP_418663.2
RIGG03366	-0.891003	-2.93729	0.00575133	0.398759				NA	NA
RIGG10248	-1.18002	-2.95684	0.0058089	0.4011	ALC	ENSGALG00000000940	17	10566618	10879992	ALC protein	NP_989771.1
RIGG10077	0.2747	2.85792	0.00585727	0.402519	CACNA1S	ENSGALG00000000730	26	282230	282294	Voltage-dependent L-type calcium channel subunit alpha-1S (Voltage- gated calcium channel subunit alpha Cav1.1) (Calcium channel L type alpha-1 polypeptide isoform 3 skeletal muscle). [Source:Uniprot/SWISSPROT;Acc:Q13698]
RIGG15889	-0.456181	-2.90972	0.00588994	0.402519	AC097534.3	ENSGALG00000010755	4	44763952	44764007	Scrapie-responsive protein 1 precursor (ScRG-1). [Source:Uniprot/SWISSPROT;Acc:O75711]	XP_420523.2
RIGG13447	-0.642989	-2.92016	0.0059353	0.402519	TNNI2	ENSGALG00000006591	5	15196591	15196655	Troponin I fast skeletal muscle (Troponin I fast-twitch isoform). [Source:Uniprot/SWISSPROT;Acc:P48788]	NP_990748.1
RIGG19011	-1.2874	-2.90621	0.0059446	0.402519	GPR34	ENSGALG00000016227	1	115481199	115481273	Probable G-protein coupled receptor 34. [Source:Uniprot/SWISSPROT;Acc:Q9UPC5]	XP_001233500.1
RIGG16978	-0.361584	-2.8523	0.00594891	0.402519	SALL3	ENSGALG00000012657	2	57314355	57314425	Sal-like protein 3 (Zinc finger protein SALL3) (hSALL3). [Source:Uniprot/SWISSPROT;Acc:Q9BXA9]	NP_989978.1
RIGG19508	-1.28298	-2.95174	0.00598649	0.402739			1	177005412	177005481
RIGG06195	-0.553432	-2.90243	0.00600402	0.402739			20	11131631	11131701
RIGG02893	-0.619035	-2.88005	0.00602388	0.402739			20	886839	886908
RIGG09596	-1.03956	-2.98962	0.00605248	0.403052		ENSGALG00000022812	3	111602126	111602195
RIGG02047	-1.13166	-3.0218	0.00609271	0.404133				NA	NA
RIGG14956	-1.26255	-3.26597	0.00620043	0.409666			14	14988198	14988268
RIGG00898	-0.41738	-2.83581	0.00625605	0.41095	HMGB2	ENSGALG00000010745	4	44740578	44740647	High mobility group protein B2 (High mobility group protein 2) (HMG- 2). [Source:Uniprot/SWISSPROT;Acc:P26583]	NP_990817.1
RIGG10598	-0.388819	-2.84276	0.00626865	0.41095	CCNL2.	ENSGALG00000001551	21	2204025	2204094	Cyclin-L2 (Paneth cell-enhanced expression protein). [Source:Uniprot/SWISSPROT;Acc:Q96S94]	NP_989801.1
RIGG08422	-0.535056	-2.88841	0.0062967	0.411189	NEURL2	ENSGALG00000006854	20	10486040	10486104	Neuralized-like protein 2. [Source:Uniprot/SWISSPROT;Acc:Q9BR09]	XP_425720.2
RIGG15209	-0.342307	-2.82616	0.00639331	0.414167	THBS1	ENSGALG00000009626	5	31941234	31941303	thrombospondin 1	XP_421205.2
RIGG01406	0.316048	2.82573	0.00640087	0.414167	LGMN	ENSGALG00000010811	28	1007647	1007716	Legumain precursor (EC 3.4.22.34) (Asparaginyl endopeptidase) (Protease cysteine 1). [Source:Uniprot/SWISSPROT;Acc:Q99538]	XP_421328.1
RIGG19319	-1.46003	-3.01215	0.00643557	0.414167	MGAT4A	ENSGALG00000016754	1	136440069	136516957	Alpha-1 3-mannosyl-glycoprotein 4-beta-N-acetylglucosaminyltransferase A (EC 2.4.1.145) (UDP-N-acetylglucosamine: alpha-1 3-D-mannoside beta- 1 4-N-acetylglucosaminyltransferase IVa) (N-glycosyl-oligosaccharide- glycoprotein N-acetylglucosaminyltransferas [Source:Uniprot/SWISSPROT;Acc:Q9UM21]	NP_001012842.1
RIGG09563	-0.662698	-2.84419	0.00648384	0.414167		ENSGALG00000016418	1	123402595	123402656
RIGG10783	-0.949975	-2.91298	0.00648987	0.414167			13	4436115	4436185
RIGG19991	-1.00758	-2.93369	0.00649837	0.414167			2	4467528	4467587
RIGG12247	-0.538582	-2.83513	0.00651438	0.414167	CPSF4L	ENSGALG00000004441	18	9027301	9027370	Putative cleavage and polyadenylation specificity factor subunit 4- like protein. [Source:Uniprot/SWISSPROT;Acc:A6NMK7]
RIGG17964	-0.4621	-2.84031	0.00655177	0.41475	ACRBP	ENSGALG00000014456	1	80194183	80194252	Acrosin-binding protein precursor (Proacrosin-binding protein sp32) (Cancer/testis antigen OY-TES-1) (Cancer/testis antigen 23) (CT23). [Source:Uniprot/SWISSPROT;Acc:Q8NEB7]
RIGG18070	-1.45506	-3.15443	0.00659739	0.41475		ENSGALG00000014664		NA	NA
RIGG01237	-0.508124	-2.81472	0.0065974	0.41475	SUPT4H1	ENSGALG00000000944	19	504596	504665	Transcription elongation factor SPT4 (hSPT4) (DRB sensitivity-inducing factor small subunit) (DSIF small subunit) (DSIF p14). [Source:Uniprot/SWISSPROT;Acc:P63272]	XP_001233052.1
RIGG18815	-0.595701	-2.84576	0.00665451	0.416333	COL12A1	ENSGALG00000015908	3	83645738	83645802	Collagen alpha-1(XII) chain precursor. [Source:Uniprot/SWISSPROT;Acc:Q99715]	NP_990352.1
RIGG01275	0.38653	2.81415	0.00670496	0.416333			27	3981740	3981809
RIGG12215	0.276535	2.81408	0.00670621	0.416333				NA	NA
RIGG11438	-0.430697	-2.82522	0.0067329	0.416333	CHRNA5	ENSGALG00000003021	10	4572109	4572178	Neuronal acetylcholine receptor subunit alpha-5 precursor. [Source:Uniprot/SWISSPROT;Acc:P30532]	NP_989746.1
RIGG14182	-1.35089	-3.08579	0.00674613	0.416333	SYNE1	ENSGALG00000013505	3	418233	418306	Nesprin-1 (Nuclear envelope spectrin repeat protein 1) (Synaptic nuclear envelope protein 1) (Syne-1) (Myocyte nuclear envelope protein 1) (Myne-1) (Enaptin). [Source:Uniprot/SWISSPROT;Acc:Q8NF91]	XP_419679.2
RIGG00970	0.333107	2.80306	0.00681147	0.418679	INSC	ENSGALG00000006059		NA	NA	Protein inscuteable homolog. [Source:Uniprot/SWISSPROT;Acc:Q1MX18]	XP_420999.2
RIGG03934	-0.254577	-2.80316	0.00684128	0.418679	C2orf49	ENSGALG00000016796	21	2185313	2185382	Ashwin. [Source:Uniprot/SWISSPROT;Acc:Q9BVC5]	NP_001025984.1
RIGG04738	-0.372607	-2.85977	0.0068587	0.418679	SMPD4	ENSGALG00000006455	15	8579036	8579105	Sphingomyelin phosphodiesterase 4 (EC 3.1.4.12) (Neutral sphingomyelinase 3) (Neutral sphingomyelinase III) (nSMase3) (nSMase- 3). [Source:Uniprot/SWISSPROT;Acc:Q9NXE4]	XP_415236.2
RIGG00990	-1.03621	-2.98902	0.00702291	0.427155			Z	52554690	52554762
RIGG05355	-0.491502	-2.8263	0.00706356	0.428082			3	62169279	62169348
RIGG16111	0.304573	2.78647	0.00712702	0.428118	BCL11B	ENSGALG00000011127	5	50273300	50273369	B-cell CLL/lymphoma 11B (zinc finger protein)	XP_421354.2
RIGG13605	-0.832957	-2.84917	0.00712952	0.428118	LRRK2	ENSGALG00000007161	Un_random	NA	NA	Leucine-rich repeat serine/threonine-protein kinase 2 (EC 2.7.11.1) (Dardarin). [Source:Uniprot/SWISSPROT;Acc:Q5S007]	XP_001232816.1
RIGG07737	-0.929396	-2.9211	0.00714038	0.428118	UNC5D	ENSGALG00000001608	22	1902798	1902867	Netrin receptor UNC5D precursor (Protein unc-5 homolog D) (Unc-5 homolog 4). [Source:Uniprot/SWISSPROT;Acc:Q6UXZ4]	XP_424529.2
RIGG14726	0.4486	2.82875	0.00720751	0.430611	KIAA1772	ENSGALG00000014935	3	16280482	16280551	GREB1-like protein. [Source:Uniprot/SWISSPROT;Acc:Q9C091]	XP_419153.2
RIGG04431	0.378606	2.78381	0.00724559	0.430618				NA	NA
RIGG16534	0.337026	2.78141	0.00725875	0.430618				NA	NA
RIGG17328	-0.593648	-2.8233	0.00738115	0.435017	C12orf39	ENSGALG00000013273		NA	NA	Uncharacterized protein C12orf39 precursor [Contains: Putative amidated peptide NWTPQAMLYLKGAQ]. [Source:Uniprot/SWISSPROT;Acc:Q9BT56]
RIGG15666	-1.33502	-2.88178	0.00738455	0.435017	GPR171	ENSGALG00000010381	9	25141873	25141942	Probable G-protein coupled receptor 171 (G-protein coupled receptor H963). [Source:Uniprot/SWISSPROT;Acc:O14626]	XP_422842.1
RIGG03102	-0.584087	-2.83331	0.00742548	0.435904		ENSGALG00000009588	17	7209502	7209571
RIGG15343	-0.917154	-2.91088	0.00749256	0.436922	STXBP6	ENSGALG00000009847	5	34758235	34813703	Syntaxin-binding protein 6 (Amisyn). [Source:Uniprot/SWISSPROT;Acc:Q8NFX7]	XP_421218.1
RIGG20223	0.227085	2.77123	0.00749668	0.436922	ABCE1	ENSGALG00000009961	4	32145954	32146023	ATP-binding cassette sub-family E member 1 (RNase L inhibitor) (Ribonuclease 4 inhibitor) (RNS4I) (2'-5'-oligoadenylate-binding protein) (HuHP68). [Source:Uniprot/SWISSPROT;Acc:P61221]	NP_001006440.1
RIGG00653	0.318584	2.76835	0.00752062	0.436922	NQO1	ENSGALG00000023437		NA	NA	NAD(P)H dehydrogenase [quinone] 1 (EC 1.6.5.2) (Quinone reductase 1) (NAD(P)H:quinone oxidoreductase 1) (QR1) (DT-diaphorase) (DTD) (Azoreductase) (Phylloquinone reductase) (Menadione reductase). [Source:Uniprot/SWISSPROT;Acc:P15559]	XP_001233022.1
RIGG09522	-0.311972	-2.76377	0.00761451	0.440712	C21orf25	ENSGALG00000016148	1	112578516	112578585	C2 domain-containing protein 2 precursor. [Source:Uniprot/SWISSPROT;Acc:Q9Y426]	XP_416741.2
RIGG09511	-0.925826	-2.98544	0.00763816	0.440712	RNF19A	ENSGALG00000016041	2	134085810	134108818	ring finger protein 19A
RIGG15637	-0.347754	-2.75856	0.00768848	0.441189	GPR149	ENSGALG00000010337	9	24749991	24750060	Probable G-protein coupled receptor 149 (G-protein coupled receptor PGR10). [Source:Uniprot/SWISSPROT;Acc:Q86SP6]	NP_989993.1
RIGG09916	-0.606834	-2.79962	0.0077047	0.441189				NA	NA
RIGG18361	-0.985897	-2.85383	0.00777181	0.441189		ENSGALG00000015142	2	109276433	109276502
RIGG07552	-0.555142	-2.82292	0.00780837	0.441189	TSPO	ENSGALG00000014166	1	70697831	70697900	Translocator protein (Peripheral-type benzodiazepine receptor) (PBR) (PKBS) (Mitochondrial benzodiazepine receptor). [Source:Uniprot/SWISSPROT;Acc:P30536]	XP_416451.1
RIGG05321	-0.332524	-2.76742	0.00781314	0.441189			9	11498572	11498641
RIGG19714	-0.563615	-2.77922	0.00781587	0.441189	AC013480.12	ENSGALG00000017393	3	24519826	24519890	Protein kinase-like protein SgK493 (Sugen kinase 493). [Source:Uniprot/SWISSPROT;Acc:Q504Y2]
RIGG02694	-1.95584	-3.10429	0.00782974	0.441189			12	671885	671954
RIGG13994	-0.686497	-2.85385	0.00790757	0.441548	LOC420491	ENSGALG00000007564	2	16043972	16044029	similar to putative selenoprotein O	XP_418593.2
RIGG07070	-1.08892	-2.83958	0.00792026	0.441548	MTO1	ENSGALG00000015923	23	5889309	5889378	Protein MTO1 homolog mitochondrial precursor. [Source:Uniprot/SWISSPROT;Acc:Q9Y2Z2]	XP_001235453.1
RIGG00767	-1.70811	-2.93546	0.00793247	0.441548	DOLPP1	ENSGALG00000004485	17	6045748	6045817	Dolichyldiphosphatase 1 (EC 3.6.1.43) (Dolichyl pyrophosphate phosphatase 1). [Source:Uniprot/SWISSPROT;Acc:Q86YN1]	NP_001025860.1
RIGG15432	-0.696454	-2.7942	0.00795766	0.441548	NPAS3	ENSGALG00000009998	5	38052518	38052587	Neuronal PAS domain-containing protein 3 (Neuronal PAS3) (Member of PAS protein 6) (Basic-helix-loop-helix-PAS protein MOP6). [Source:Uniprot/SWISSPROT;Acc:Q8IXF0]	XP_421232.2
RIGG17644	0.280764	2.74597	0.00798949	0.441548			22	2852899	2852963
RIGG12352	-1.03498	-2.89408	0.00799335	0.441548	LAMC1	ENSGALG00000004620	8	7837030	7837100	Laminin subunit gamma-1 precursor (Laminin B2 chain). [Source:Uniprot/SWISSPROT;Acc:P11047]	XP_001234659.1
RIGG19608	-0.275133	-2.74252	0.00802936	0.442087	JOSD3	ENSGALG00000017220	1	190095593	190095662	Protein JOSD3. [Source:Uniprot/SWISSPROT;Acc:Q9H5J8]
RIGG06663	0.313571	2.73585	0.00817514	0.448611	CUGBP1	ENSGALG00000008097	5	24995323	24995392	CUG-BP- and ETR-3-like factor 1 (CELF-1) (Bruno-like protein 2) (RNA- binding protein BRUNOL-2) (CUG triplet repeat RNA-binding protein 1) (CUG-BP1) (Deadenylation factor CUG-BP) (50 kDa nuclear polyadenylated RNA-binding protein) (Embryo deadenylation el [Source:Uniprot/SWISSPROT;Acc:Q92879]	NP_001012539.1
RIGG17654	-0.636049	-2.76093	0.00820109	0.448611	MATN2	ENSGALG00000014523	2	132332212	132332281	Matrilin-2 precursor. [Source:Uniprot/SWISSPROT;Acc:O00339]
RIGG06879	-0.565822	-2.77955	0.00842687	0.459469	SCN3B	ENSGALG00000006490	24	2930376	2930445	Sodium channel subunit beta-3 precursor. [Source:Uniprot/SWISSPROT;Acc:Q9NY72]	XP_417884.2
RIGG00933	-0.756112	-2.78161	0.00847151	0.460413			4	67824333	67824402
RIGG11742	-0.456287	-2.74475	0.00855658	0.463541	FTO	ENSGALG00000003591	11	4848600	4848669	Protein fatso (Fat mass and obesity-associated protein). [Source:Uniprot/SWISSPROT;Acc:Q9C0B1]	XP_414084.1
RIGG15925	-0.701624	-2.74019	0.00860265	0.464108			8	26467988	26468057
RIGG07877	-1.41263	-2.81837	0.00862213	0.464108	PCDH12	ENSGALG00000002544	13	2133646	2133715	Protocadherin-12 precursor (Vascular cadherin-2) (Vascular endothelial cadherin-2) (VE-cadherin-2) (VE-cad-2). [Source:Uniprot/SWISSPROT;Acc:Q9NPG4]	XP_414518.2
RIGG04062	-0.834645	-2.79168	0.00866577	0.464971			13	17715114	17715188
RIGG06417	-0.540483	-2.7102	0.00879498	0.469204			1	25062219	25062288
RIGG08587	-0.627018	-2.8334	0.0088053	0.469204	ARMC10	ENSGALG00000008288	1	13885767	13885837	armadillo repeat containing 10	XP_415964.2
RIGG16548	-0.303931	-2.70724	0.00882822	0.469204		ENSGALG00000002970		NA	NA
RIGG16704	0.305389	2.70493	0.008883	0.470632	PDGFB	ENSGALG00000012178	1	52640212	52651769	Platelet-derived growth factor B chain precursor (PDGF B-chain) (Platelet-derived growth factor beta polypeptide) (PDGF-2) (c-sis) (Becaplermin). [Source:Uniprot/SWISSPROT;Acc:P01127]	NP_989601.1
RIGG03318	-0.50849	-2.76741	0.00897985	0.473229	AMOT	ENSGALG00000007952	4	13056181	13110051	Angiomotin. [Source:Uniprot/SWISSPROT;Acc:Q4VCS5]	XP_420309.2
RIGG13411	-0.993588	-2.81629	0.00898821	0.473229	NCAPG2	ENSGALG00000006525	2	9386249	9386319	Condensin-2 complex subunit G2 (Chromosome-associated protein G2) (hCAP-G2) (CAP-G2) (Non-SMC condensin II complex subunit G2) (Leucine zipper protein 5). [Source:Uniprot/SWISSPROT;Acc:Q86XI2]	XP_001233937.1
RIGG04569	-0.255805	-2.69667	0.00908124	0.47556	LOC420301	ENSGALG00000019430	2	154045075	154045144	similar to stem cell antigen 2	XP_418413.1
RIGG06156	-0.653637	-2.77031	0.00913805	0.47556	IQCE	ENSGALG00000004329	6	17672293	17672362	IQ domain-containing protein E. [Source:Uniprot/SWISSPROT;Acc:Q6IPM2]	XP_414778.1
RIGG07655	-0.775751	-2.74012	0.00914164	0.47556	MYOCD	ENSGALG00000001021	18	760200	760269	Myocardin. [Source:Uniprot/SWISSPROT;Acc:Q8IZQ8]
RIGG01476	0.298836	2.69404	0.00914539	0.47556			3	107425107	107425171
RIGG17604	-0.802157	-2.75783	0.0091979	0.475694			3	55572377	55572447
RIGG12578	-0.300457	-2.69246	0.00922153	0.475694	TRIP11	ENSGALG00000010763	12	5406574	5406643	Thyroid receptor-interacting protein 11 (TRIP-11) (Golgi-associated microtubule-binding protein 210) (GMAP-210) (Trip230) (Clonal evolution-related gene on chromosome 14). [Source:Uniprot/SWISSPROT;Acc:Q15643]	XP_421324.2
RIGG19309	-0.621333	-2.74361	0.00923266	0.475694			1	134470208	134470278
RIGG16523	0.34017	2.68907	0.00926737	0.476026		ENSGALG00000011865	15	10255253	10255317
RIGG18122	-0.326029	-2.70914	0.00933032	0.476522	LOC768695	ENSGALG00000014750	1	81184006	81184075	similar to T-cell receptor V beta chain	XP_001231785.1
RIGG16880	-0.330656	-2.70445	0.00933359	0.476522	EIF2B4	ENSGALG00000012471	3	107385955	107386007	Translation initiation factor eIF-2B subunit delta (eIF-2B GDP-GTP exchange factor subunit delta). [Source:Uniprot/SWISSPROT;Acc:Q9UI10]	XP_423512.2
RIGG00561	0.339846	2.68168	0.00945176	0.481098			13	13267421	13267490
RIGG06518	-0.268768	-2.67745	0.0095971	0.485565	POMT1	ENSGALG00000003757	1	72716788	72716857	Protein O-mannosyl-transferase 1 (EC 2.4.1.109) (Dolichyl-phosphate- mannose--protein mannosyltransferase 1). [Source:Uniprot/SWISSPROT;Acc:Q9Y6A1]	NP_001025856.1
RIGG00939	-0.65797	-2.74082	0.00959717	0.485565			9	16368905	16368966
RIGG17087	-0.694748	-2.71957	0.00963309	0.485635	LOC768661	ENSGALG00000012846	Un_random	NA	NA	similar to similar to DRE1 protein	XP_001231322.1
RIGG18945	-0.347196	-2.67997	0.00965621	0.485635	TNFRSF11B	ENSGALG00000016114	2	141817105	141835964	Tumor necrosis factor receptor superfamily member 11B precursor (Osteoprotegerin) (Osteoclastogenesis inhibitory factor). [Source:Uniprot/SWISSPROT;Acc:O00300]	NP_001028813.1
RIGG19228	-1.52376	-2.82155	0.00970621	0.486697	SHROOM2	ENSGALG00000016614	1	128802434	128802503	Protein Shroom2 (Apical-like protein) (Protein APXL). [Source:Uniprot/SWISSPROT;Acc:Q13796]
RIGG18579	-1.39143	-2.9903	0.00980959	0.487874	CARHSP1	ENSGALG00000007313	1	99017091	99017160	Calcium-regulated heat stable protein 1 (Calcium-regulated heat-stable protein of 24 kDa) (CRHSP-24). [Source:Uniprot/SWISSPROT;Acc:Q9Y2V2]	XP_414938.2
RIGG04393	-0.945684	-2.76487	0.0098152	0.487874	GPR98	ENSGALG00000014657	6	20263941	20264010	G-protein coupled receptor 98 precursor (Monogenic audiogenic seizure susceptibility protein 1 homolog) (Very large G-protein coupled receptor 1) (Usher syndrome type-2C protein). [Source:Uniprot/SWISSPROT;Acc:Q8WXG9]
RIGG02755	-1.06075	-2.74135	0.00981664	0.487874			9	5854228	5854297
RIGG07967	0.352167	2.66632	0.00984551	0.487874	CRTC1	ENSGALG00000003304	28	2925320	2925383	CREB-regulated transcription coactivator 1 (Transducer of regulated cAMP response element-binding protein 1) (TORC-1) (Transducer of CREB protein 1) (Mucoepidermoid carcinoma translocated protein 1). [Source:Uniprot/SWISSPROT;Acc:Q6UUV9]	XP_001233252.1
RIGG19823	0.380893	2.66347	0.00992032	0.490139		ENSGALG00000005469	6	17653829	17653893
RIGG07642	-1.46116	-3.06048	0.00998826	0.492053	ZDHHC18	ENSGALG00000000869	23	1744621	1751702	Palmitoyltransferase ZDHHC18 (EC 2.3.1.-) (Zinc finger DHHC domain- containing protein 18) (DHHC-18). [Source:Uniprot/SWISSPROT;Acc:Q9NUE0]	NP_001006310.1
