# Supplementary material for: Differentially expressed genes for aggressive pecking behaviour in laying hens
Source: BMC Genomics. 2009 Nov 19;10:544. doi: 10.1186/1471-2164-10-544 (PMC2785841; doi:10.1186/1471-2164-10-544)
Supplement: Additional file 3 — Table S3. Differentially expressed genes between the receiver (R) and the pecker (P) group [file 1471-2164-10-544-S3.XLS]

## Sheet: TableS3
genes_R_P	logFC	t	P.Value	adj.P.Val	gene.name	entrez.gene	Gga	pos.1	pos.2	gene.des	protein
RIGG18979	-2.53125	-8.72788	1.68e-10	2.82e-06	DENND3	ENSGALG00000016167	2	151669231	151669300	DENN domain-containing protein 3. [Source:Uniprot/SWISSPROT;Acc:A2RUS2]	XP_418419.2
RIGG06854	-2.09119	-7.00909	1.07e-07	0.000899318	ACLY	ENSGALG00000003475	1	121773317	121773386	ATP-citrate synthase (EC 2.3.3.8) (ATP-citrate (pro-S-)-lyase) (Citrate cleavage enzyme). [Source:Uniprot/SWISSPROT;Acc:P53396]	NP_001025711.1
RIGG12483	-1.8914	-6.28991	3.25e-07	0.00182791	RASD1	ENSGALG00000004860	14	4805526	4805590	Dexamethasone-induced Ras-related protein 1 precursor (Activator of G- protein signaling 1). [Source:Uniprot/SWISSPROT;Acc:Q9Y272]	NP_001038101.1
RIGG03899	-2.06817	-5.7734	9.17e-07	0.0032778	SLC23A2	ENSGALG00000000195	22	386170	386239	Solute carrier family 23 member 2 (Sodium-dependent vitamin C transporter 2) (hSVCT2) (Na(+)/L-ascorbic acid transporter 2) (Yolk sac permease-like molecule 2) (Nucleobase transporter-like 1 protein). [Source:Uniprot/SWISSPROT;Acc:Q9UGH3]	XP_417671.2
RIGG09944	-0.799417	-5.45746	9.73e-07	0.0032778			26	523680	523749
RIGG10355	-3.03159	-6.05291	1.22e-06	0.00342865	ETS1	ENSGALG00000001143	24	956157	956226	Protein C-ets-1 (p54). [Source:Uniprot/SWISSPROT;Acc:P14921]	XP_001231221.1
RIGG12671	-2.72203	-7.18008	2.28e-06	0.00549104	RPS6KB1	ENSGALG00000005198	19	7349476	7349546	Ribosomal protein S6 kinase beta-1 (EC 2.7.11.1) (Ribosomal protein S6 kinase I) (S6K) (S6K1) (70 kDa ribosomal protein S6 kinase 1) (p70 S6 kinase alpha) (p70(S6K)-alpha) (p70-S6K) (P70S6K) (p70-alpha). [Source:Uniprot/SWISSPROT;Acc:P23443]	NP_001025892.1
RIGG04714	-3.48115	-5.63148	5.7e-06	0.0112975			26	1212778	1212847
RIGG09099	-1.69971	-5.44657	6.03e-06	0.0112975	TRIOBP	ENSGALG00000012558	1	53080409	53080473	TRIO and F-actin binding protein	XP_416272.2
RIGG17340	-2.03586	-5.06756	9.61e-06	0.0161851	DMXL2	ENSGALG00000004805	Un_random	NA	NA	DmX-like protein 2 (Rabconnectin-3). [Source:Uniprot/SWISSPROT;Acc:Q8TDJ6]	XP_001236051.1
RIGG01818	-2.0569	-5.1851	1.28e-05	0.0195412	FBXO39	ENSGALG00000023480	19	9879111	9879180	F-box only protein 39. [Source:Uniprot/SWISSPROT;Acc:Q8N4B4]
RIGG09046	-2.28202	-5.54734	1.44e-05	0.0202344	PMM1	ENSGALG00000011944	1	51466864	51471174	Phosphomannomutase 1 (EC 5.4.2.8) (PMM 1) (PMMH-22). [Source:Uniprot/SWISSPROT;Acc:Q92871]	XP_416228.2
RIGG14485	-1.89931	-4.9297	2e-05	0.0251677				NA	NA
RIGG09966	-1.98707	-4.87447	2.09e-05	0.0251677	DDX25	ENSGALG00000000463	Un_random	52919562	52919618	ATP-dependent RNA helicase DDX25 (EC 3.6.1.-) (DEAD box protein 25) (Gonadotropin-regulated testicular RNA helicase). [Source:Uniprot/SWISSPROT;Acc:Q9UHL0]	XP_424667.2
RIGG16319	-2.53422	-6.57849	2.74e-05	0.029812	XRCC5	ENSGALG00000011492	7	25077076	25077139	ATP-dependent DNA helicase 2 subunit 2 (EC 3.6.1.-) (ATP-dependent DNA helicase II 80 kDa subunit) (Lupus Ku autoantigen protein p86) (Ku86) (Ku80) (86 kDa subunit of Ku antigen) (Thyroid-lupus autoantigen) (TLAA) (CTC box-binding factor 85 kDa subunit) ( [Source:Uniprot/SWISSPROT;Acc:P13010]	XP_422072.2
RIGG18490	-1.5226	-4.8347	2.83e-05	0.029812		ENSGALG00000015366	Z	52327863	52327932		XP_424874.2
RIGG09315	-1.19865	-4.88407	3.26e-05	0.0323115	HCAP-G	ENSGALG00000014425	4	78778946	78779009	Condensin complex subunit 3 (Non-SMC condensin I complex subunit G) (Chromosome-associated protein G) (Condensin subunit CAP-G) (hCAP-G) (XCAP-G homolog) (Antigen NY-MEL-3). [Source:Uniprot/SWISSPROT;Acc:Q9BPX3]	XP_001234640.1
RIGG03777	-1.27877	-4.7182	3.77e-05	0.0352993			10	22158023	22158092
RIGG11762	-1.33572	-4.66364	4.2e-05	0.0372849		ENSGALG00000003622	Z	10832617	10832686
RIGG08544	-2.15404	-5.29776	5e-05	0.0421046	LDLRAD3	ENSGALG00000007895	5	21046087	21046156	Low-density lipoprotein receptor class A domain-containing protein 3 precursor. [Source:Uniprot/SWISSPROT;Acc:Q86YD5]	XP_001236621.1
RIGG16982	-2.29441	-4.5117	6.05e-05	0.0485696	NFATC1	ENSGALG00000012654	2	57757374	57757446	nuclear factor of activated T-cells, cytoplasmic, calcineurin-dependent 1	XP_418906.2
RIGG16129	-1.56846	-4.49653	6.96e-05	0.0532642			3	42557036	42557107
RIGG05146	-1.78838	-4.42572	9.01e-05	0.0608056			8	21748923	21748992
RIGG04031	-2.9059	-5.57256	9.33e-05	0.0608056	ANKS1B	ENSGALG00000011549	1	48812222	48812291	Ankyrin repeat and sterile alpha motif domain-containing protein 1B (Amyloid-beta protein intracellular domain-associated protein 1) (AIDA-1) (E2A-PBX1-associated protein) (EB-1). [Source:Uniprot/SWISSPROT;Acc:Q7Z6G8]	XP_416168.2
RIGG00472	-0.854863	-4.18784	9.38e-05	0.0608056	C20orf194	ENSGALG00000016026	3	91388415	91388485	Uncharacterized protein C20orf194. [Source:Uniprot/SWISSPROT;Acc:Q5TEA3]	XP_420883.2
RIGG07500	-1.32803	-4.38576	9.69e-05	0.0608056	AC021097.5	ENSGALG00000013359	2	126870	126938	Chondroitin sulfate glucuronyltransferase (EC 2.4.1.226) (N- acetylgalactosaminyl-proteoglycan 3-beta-glucuronosyltransferase) (Chondroitin glucuronyltransferase II) (CSGlcA-T). [Source:Uniprot/SWISSPROT;Acc:Q9P2E5]
RIGG13994	-1.27275	-4.51216	9.89e-05	0.0608056	LOC420491	ENSGALG00000007564	2	16043972	16044029	similar to putative selenoprotein O	XP_418593.2
RIGG04650	-1.42683	-4.43958	0.000101054	0.0608056	SCN8A	ENSGALG00000006060	1	82296185	82296256	Sodium channel protein type 8 subunit alpha (Sodium channel protein type VIII subunit alpha) (Voltage-gated sodium channel subunit alpha Nav1.6). [Source:Uniprot/SWISSPROT;Acc:Q9UQD0]	XP_424477.2
RIGG13629	-3.18289	-5.21741	0.000106816	0.0620562	LOC423818	ENSGALG00000006943	6	22234931	22252890	similar to Dual specificity phosphatase 11 (RNA/RNP complex 1-interacting)	XP_421690.2
RIGG18186	-3.65857	-6.39975	0.000132501	0.0722731	ZNF131	ENSGALG00000014859	Z	13037457	13037529	Zinc finger protein 131. [Source:Uniprot/SWISSPROT;Acc:P52739]
RIGG14597	-2.50265	-4.47462	0.000135678	0.0722731		ENSGALG00000008608	9	17250167	17250238		XP_422765.1
RIGG12279	0.585613	4.08007	0.000137271	0.0722731				NA	NA
RIGG18134	-2.13752	-4.74089	0.000165833	0.0836051		ENSGALG00000014777	Z	20502141	20502214
RIGG06998	0.544121	4.01826	0.000168719	0.0836051			26	1509348	1509412
RIGG08029	-3.04014	-4.50683	0.000176882	0.0851458	MFSD2	ENSGALG00000003879	23	5814805	5814869	Major facilitator superfamily domain-containing protein 2. [Source:Uniprot/SWISSPROT;Acc:Q8NA29]	XP_417826.2
RIGG17533	-0.97253	-4.02237	0.000195193	0.0902872	BCCIP	ENSGALG00000006617	6	34332967	34333036	BRCA2 and CDKN1A-interacting protein (Protein TOK-1). [Source:Uniprot/SWISSPROT;Acc:Q9P287]	XP_001233687.1
RIGG18253	-1.17069	-4.20323	0.00019828	0.0902872	RWDD1	ENSGALG00000014953	3	66424652	66435740	RWD domain-containing protein 1 (DRG family-regulatory protein 2). [Source:Uniprot/SWISSPROT;Acc:Q9H446]	NP_001026246.1
RIGG01036	-0.975339	-4.05898	0.000204973	0.0908783	ASB18	ENSGALG00000003994	7	5163341	5163410	ASB18_HUMAN Isoform 2 of Q6ZVZ8 - Homo sapiens (Human) [Source:Uniprot/Varsplic;Acc:Q6ZVZ8-2]	XP_421879.2
RIGG08838	-0.83613	-4.06263	0.000220846	0.0934571		ENSGALG00000010342	1	41652886	41652956
RIGG07499	-2.12746	-4.4138	0.000221883	0.0934571			15	5829110	5829167
RIGG09982	0.549611	3.89786	0.000247645	0.101154				NA	NA
RIGG20060	-1.66464	-5.86224	0.000252166	0.101154	IL15	ENSGALG00000009870	4	31157556	31157615	Interleukin-15 precursor (IL-15). [Source:Uniprot/SWISSPROT;Acc:P40933]	NP_989902.1
RIGG07324	-1.34269	-4.29488	0.000272504	0.106771			7	558761	558830
RIGG10394	-1.30007	-4.02885	0.000299395	0.112689	LOC416147	ENSGALG00000001210	13	8511239	8520476	similar to Zinc finger protein 147 (Tripartite motif protein 25) (Estrogen responsive finger protein) (Efp)	XP_414478.2
RIGG15078	-2.02783	-6.68889	0.000300986	0.112689			6	31634497	31634569
RIGG04457	-0.94965	-3.83376	0.000332313	0.121683			9	3260161	3260230
RIGG06590	-2.55755	-4.54141	0.000339453	0.121683			4	13409875	13409947
RIGG03238	0.774905	3.76505	0.000381818	0.134018			3	8003284	8003353
RIGG01931	-1.9564	-4.50688	0.000425151	0.143525			9	6166384	6166453
RIGG10053	0.677721	3.72216	0.000438398	0.143525		ENSGALG00000000621	28	864995	865059
RIGG00220	-1.01811	-3.96334	0.000444248	0.143525				NA	NA
RIGG13309	-0.370919	-3.71192	0.000453047	0.143525				NA	NA
RIGG19897	-0.583998	-3.73112	0.000473711	0.143525	TNFSF13B	ENSGALG00000016852	1	144362665	144376034	Tumor necrosis factor ligand superfamily member 13B (TNF- and APOL- related leukocyte expressed ligand 1) (TALL-1) (B lymphocyte stimulator) (BLyS) (B cell-activating factor) (BAFF) (Dendritic cell- derived TNF-like molecule) (CD257 antigen) [Contains: Tu [Source:Uniprot/SWISSPROT;Acc:Q9Y275]	NP_989658.1
RIGG16781	-1.2645	-3.9051	0.000477411	0.143525	AADAT	ENSGALG00000009655	4	26308005	26344756	Kynurenine/alpha-aminoadipate aminotransferase mitochondrial precursor (KAT/AadAT) (Kynurenine--oxoglutarate transaminase II) (EC 2.6.1.7) (Kynurenine aminotransferase II) (Kynurenine--oxoglutarate aminotransferase II) (2-aminoadipate transaminase) (EC 2. [Source:Uniprot/SWISSPROT;Acc:Q8N5Z0]	XP_426286.2
RIGG19631	-1.0697	-3.96948	0.000482616	0.143525	ODZ4	ENSGALG00000017261	1	197235940	197236004	Teneurin-4 (Ten-4) (Tenascin-M4) (Ten-m4) (Protein Odd Oz/ten-m homolog 4). [Source:Uniprot/SWISSPROT;Acc:Q6N022]	XP_001232568.1
RIGG04227	-1.51302	-3.91422	0.00048545	0.143525			9	9051750	9051818
RIGG01291	-2.21066	-4.19994	0.000490926	0.143525	IGBP1	ENSGALG00000020330	4	1197020	1197091	Immunoglobulin-binding protein 1 (CD79a-binding protein 1) (B-cell signal transduction molecule alpha 4) (Protein alpha-4) (Renal carcinoma antigen NY-REN-16). [Source:Uniprot/SWISSPROT;Acc:P78318]	XP_001231445.1
RIGG17282	-1.78224	-3.88043	0.000511039	0.143525	ANKS6	ENSGALG00000013196	2	90151428	90151498	Ankyrin repeat and SAM domain-containing protein 6 (Sterile alpha motif domain-containing protein 6) (Ankyrin repeat domain-containing protein 14) (SamCystin). [Source:Uniprot/SWISSPROT;Acc:Q68DC2]	XP_419064.2
RIGG04856	-0.941445	-3.6729	0.000519101	0.143525			1	56704727	56704796
RIGG04056	-0.675711	-3.71139	0.000519453	0.143525	AC023024.6	ENSGALG00000007162	10	19757331	19757400	Selenoprotein S (SelS) (VCP-interacting membrane protein). [Source:Uniprot/SWISSPROT;Acc:Q9BQE4]	NP_001019905.1
RIGG09479	-0.479998	-3.68006	0.000519647	0.143525	PRSS7	ENSGALG00000015730	1	102978053	102978122	protease, serine, 7 (enterokinase)	XP_425539.2
RIGG14374	-1.0398	-3.80205	0.000536713	0.145848	FBXW8	ENSGALG00000008207	15	11657562	11704360	F-box/WD repeat-containing protein 8 (F-box and WD-40 domain- containing protein 8) (F-box only protein 29). [Source:Uniprot/SWISSPROT;Acc:Q8N3Y1]	XP_415314.2
RIGG05557	-2.37104	-4.99969	0.000556462	0.148814			9	24774195	24774264
RIGG00378	-0.721572	-3.67219	0.000586168	0.154309			2	13361516	13361579
RIGG05437	-3.0797	-4.26406	0.000602328	0.155471	SCP2	ENSGALG00000010652	8	25282852	25325546	Non-specific lipid-transfer protein (EC 2.3.1.176) (Propanoyl-CoA C- acyltransferase) (NSL-TP) (Sterol carrier protein 2) (SCP-2) (Sterol carrier protein X) (SCP-X) (SCP-chi) (SCPX). [Source:Uniprot/SWISSPROT;Acc:P22307]	XP_422482.2
RIGG05444	-0.888701	-3.71434	0.000623464	0.155471	GHITM	ENSGALG00000021262	1	20070805	20070870	Growth hormone-inducible transmembrane protein (Dermal papilla-derived protein 2) (Transmembrane BAX inhibitor motif-containing protein 5). [Source:Uniprot/SWISSPROT;Acc:Q9H3K2]
RIGG03006	-0.655046	-3.60486	0.000637006	0.155471			Z	45148584	45148653
RIGG14559	0.573922	3.60545	0.000642643	0.155471	EPHB3	ENSGALG00000008537	9	17052983	17069885	Ephrin type-B receptor 3 precursor (EC 2.7.10.1) (Tyrosine-protein kinase receptor HEK-2) (Tyrosine-protein kinase TYRO6). [Source:Uniprot/SWISSPROT;Acc:P54753]	XP_422762.2
RIGG12394	-1.49889	-3.71189	0.000642952	0.155471				NA	NA
RIGG14790	-1.61147	-3.89901	0.00064595	0.155471	EHBP1	ENSGALG00000008906	3	9224211	9224280	EH domain-binding protein 1. [Source:Uniprot/SWISSPROT;Acc:Q8NDI1]
RIGG18741	-2.06831	-3.84822	0.000697709	0.165564	RRAGD	ENSGALG00000015771	3	78371880	78371952	Ras-related GTP-binding protein D (Rag D). [Source:Uniprot/SWISSPROT;Acc:Q9NQL2]	XP_419838.2
RIGG10792	-2.37516	-4.22743	0.000742832	0.173823				NA	NA
RIGG16127	-2.92544	-4.00536	0.000764545	0.174609	LOC421270	ENSGALG00000008775	3	10324181	10308756		XP_429831.2
RIGG16191	-1.70888	-3.71904	0.00076862	0.174609	LOC777202	ENSGALG00000022964	Un_random	NA	NA	similar to Alpha-2-macroglobulin precursor (Alpha-2-M)	XP_001236671.1
RIGG16231	-0.941461	-3.59477	0.000777285	0.174609	ATG9A	ENSGALG00000011649	7	23780401	23780470	Autophagy-related protein 9A (APG9-like 1). [Source:Uniprot/SWISSPROT;Acc:Q7Z3C6]
RIGG07895	-2.73298	-3.82043	0.000789311	0.174978	LOC415683	ENSGALG00000002690	11	1759506	1759562	similar to KIAA1990 protein	XP_414050.2
RIGG06319	-0.802058	-3.57054	0.000823188	0.178558			4	59720226	59720298
RIGG15660	-1.17294	-3.63316	0.000826658	0.178558	P2RY13	ENSGALG00000010374	9	25105714	25105784	P2Y purinoceptor 13 (P2Y13) (G-protein coupled receptor 86) (G-protein coupled receptor 94). [Source:Uniprot/SWISSPROT;Acc:Q9BPV8]	XP_001235026.1
RIGG06212	-0.974197	-3.69837	0.000871991	0.185966			6	6301767	6301837
RIGG17603	-0.814034	-3.56411	0.00089509	0.188506				NA	NA
RIGG14306	0.907368	3.49207	0.00090693	0.188641	CPA1	ENSGALG00000008087	1	837876	837945	Carboxypeptidase A1 precursor (EC 3.4.17.1). [Source:Uniprot/SWISSPROT;Acc:P15085]	NP_989915.1
RIGG15901	-0.559102	-3.50259	0.000945713	0.193883			8	25936600	25936669
RIGG04121	-0.767083	-3.54163	0.000956356	0.193883	CYP20A1	ENSGALG00000008730	7	14765752	14765821	Cytochrome P450 20A1 (EC 1.14.-.-). [Source:Uniprot/SWISSPROT;Acc:Q6UW02]	XP_426572.2
RIGG09623	-2.95146	-3.74072	0.000966653	0.193883	KDELC1	ENSGALG00000016862	1	147004631	147015544	KDEL motif-containing protein 1 precursor (Endoplasmic reticulum resident protein 58) (ER protein 58). [Source:Uniprot/SWISSPROT;Acc:Q6UW63]	XP_416963.2
RIGG19508	-1.75806	-3.62902	0.00101586	0.201355			1	177005412	177005481
RIGG09310	-2.17389	-3.86423	0.00105446	0.206576	GPATCH8	ENSGALG00000014388	27	1484645	1484714	G patch domain-containing protein 8. [Source:Uniprot/SWISSPROT;Acc:Q9UKJ3]	XP_424161.2
RIGG16092	0.779625	3.43691	0.00107558	0.208291	KIAA1109	ENSGALG00000011869	8	29285692	29285761	Uncharacterized protein KIAA1109 (Fragile site-associated protein). [Source:Uniprot/SWISSPROT;Acc:Q2LD37]	XP_420625.2
RIGG09034	-0.40581	-3.41399	0.0011644	0.222929	SLC6A20	ENSGALG00000011836	2	42825466	42825535	Sodium- and chloride-dependent transporter XTRP3 (Solute carrier family 6 member 20) (Neurotransmitter transporter rB21A homolog). [Source:Uniprot/SWISSPROT;Acc:Q9NP91]
RIGG00861	-1.13103	-3.46754	0.00120748	0.228364				NA	NA
RIGG17510	-0.936081	-3.53969	0.00121989	0.228364				NA	NA
RIGG14262	-1.16599	-3.47039	0.00123967	0.228422	GRB2	ENSGALG00000008016	18	10710642	10710714	Growth factor receptor-bound protein 2 (Adapter protein GRB2) (SH2/SH3 adapter GRB2) (Protein Ash). [Source:Uniprot/SWISSPROT;Acc:P62993]	NP_989742.1
RIGG04795	0.475122	3.45634	0.00124732	0.228422	MOCS3	ENSGALG00000007986	20	13438000	13438069	Molybdenum cofactor synthesis protein 3 (EC 6.-.-.-) (Molybdopterin synthase sulfurylase) (MPT synthase sulfurylase). [Source:Uniprot/SWISSPROT;Acc:O95396]	XP_001232656.1
RIGG09511	-1.54633	-3.7693	0.00130886	0.235506	RNF19A	ENSGALG00000016041	2	134029155	134085810	E3 ubiquitin-protein ligase RNF19A (EC 6.3.2.-) (RING finger protein 19A) (Dorfin) (Double ring-finger protein) (p38). [Source:Uniprot/SWISSPROT;Acc:Q9NV58]	XP_001236772.1
RIGG16005	-1.4534	-3.76445	0.00132337	0.235506	NUPL2	ENSGALG00000010942	2	31016242	31016313	nucleoporin like 2	NP_001026155.1
RIGG15038	-0.547212	-3.36807	0.00132794	0.235506	C16orf34	ENSGALG00000009346	14	14432773	14432842	Hematological and neurological expressed 1-like protein (HN1-like protein). [Source:Uniprot/SWISSPROT;Acc:Q9H910]	NP_001025822.1
RIGG16029	-1.43902	-3.74105	0.00139574	0.238951	GNG4	ENSGALG00000010986	3	39611779	39611849	Guanine nucleotide-binding protein G(I)/G(S)/G(O) subunit gamma-4 precursor. [Source:Uniprot/SWISSPROT;Acc:P50150]	XP_001233858.1
RIGG18210	-0.954245	-3.48907	0.00140062	0.238951	C6orf204	ENSGALG00000014892	3	65621144	65621213	Coiled-coil domain-containing protein C6orf204 (Serologically defined breast cancer antigen NY-BR-15). [Source:Uniprot/SWISSPROT;Acc:Q5SZL2]
RIGG02916	-1.02887	-3.45419	0.00140318	0.238951	NDFIP2	ENSGALG00000016909	1	157103501	157103570	NEDD4 family-interacting protein 2 (NEDD4 WW domain-binding protein 5A) (Putative MAPK-activating protein PM04/PM05/PM06/PM07) (Putative NF-kappa-B-activating protein 413). [Source:Uniprot/SWISSPROT;Acc:Q9NV92]	NP_001025991.1
RIGG15565	-0.42114	-3.35248	0.00140409	0.238951		ENSGALG00000010212	5	40178173	40178242
RIGG15905	-0.684432	-3.38487	0.0014293	0.24025			4	45483638	45483707
RIGG08414	0.864472	3.34134	0.00144024	0.24025	NLRX1	ENSGALG00000006779	24	4294825	4294889	NLR family member X1 (Nucleotide-binding oligomerization domain protein 5) (Nucleotide-binding oligomerization domain protein 9) (Nucleotide-binding oligomerization domain protein 26) (Protein Caterpiller 11.3) (CLR11.3). [Source:Uniprot/SWISSPROT;Acc:Q86UT6]
RIGG18382	-1.04271	-3.47471	0.0014564	0.240563				NA	NA
RIGG01836	-0.73545	-3.39092	0.00148355	0.242184	FAM122B	ENSGALG00000006108	4	4075788	4075857	Protein FAM122B. [Source:Uniprot/SWISSPROT;Acc:Q7Z309]	XP_420224.1
RIGG00450	-0.373647	-3.33153	0.0014959	0.242184			3	14433203	14433267
RIGG08422	-0.718387	-3.41404	0.00150934	0.242184	NEURL2	ENSGALG00000006854	20	10486040	10486104	Neuralized-like protein 2. [Source:Uniprot/SWISSPROT;Acc:Q9BR09]	XP_425720.2
RIGG06491	-0.955419	-3.5538	0.00154988	0.246147	TTC13	ENSGALG00000011152	3	42451260	42451314	Tetratricopeptide repeat protein 13 (TPR repeat protein 13). [Source:Uniprot/SWISSPROT;Acc:Q8NBP0]	XP_419586.2
RIGG00085	-1.01694	-3.45351	0.00158366	0.246147	C1orf57	ENSGALG00000011015	3	40764730	40777843	Probable UPF0334 kinase-like protein C1orf57. [Source:Uniprot/SWISSPROT;Acc:Q9BSD7]	NP_001026694.1
RIGG01952	0.444522	3.31147	0.0015891	0.246147	C13orf7	ENSGALG00000016911	1	157579338	157606007
RIGG06213	-1.4099	-3.42427	0.00159248	0.246147			17	1861323	1861386
RIGG11920	-1.37669	-3.39001	0.00167766	0.256956				NA	NA
RIGG02443	-2.98966	-4.25097	0.00173067	0.259119		ENSGALG00000010180	Z	27673372	27673445
RIGG20184	-0.714299	-3.37845	0.00173231	0.259119	MTERFD1	ENSGALG00000015993	2	131591986	131608602	mTERF domain-containing protein 1 mitochondrial precursor. [Source:Uniprot/SWISSPROT;Acc:Q96E29]	NP_001006348.1
RIGG08777	-0.535966	-3.27902	0.00173792	0.259119	HHAT	ENSGALG00000009881	3	23807915	23807984	Protein-cysteine N-palmitoyltransferase HHAT (EC 2.3.1.-) (Hedgehog acyltransferase) (Skinny hedgehog protein 1) (Melanoma antigen recognized by T-cells 2) (MART-2). [Source:Uniprot/SWISSPROT;Acc:Q5VTY9]	XP_001234561.1
RIGG19430	-1.29325	-3.35969	0.0017903	0.263128	RP11-11C5.2	ENSGALG00000016932	1	160370626	160370695	UPF0582 protein. [Source:Uniprot/SWISSPROT;Acc:Q08AG7]	XP_417017.2
RIGG17502	0.460855	3.27304	0.00179746	0.263128	MBP	ENSGALG00000013640	2	92901716	92901780	Myelin basic protein (MBP) (Myelin A1 protein) (Myelin membrane encephalitogenic protein). [Source:Uniprot/SWISSPROT;Acc:P02686]	NP_990611.1
RIGG07107	-0.748889	-3.34284	0.00181166	0.263128		ENSGALG00000012110		NA	NA
RIGG17405	-0.787531	-3.37407	0.00186804	0.268086	ATP13A1	ENSGALG00000013439	Un_random	30286330	30286399	Probable cation-transporting ATPase 13A1 (EC 3.6.3.-). [Source:Uniprot/SWISSPROT;Acc:Q9HD20]	XP_423767.2
RIGG05175	-1.74997	-3.7211	0.00187762	0.268086	WDR51A	ENSGALG00000001444	12	94813	94865	WD repeat-containing protein 51A. [Source:Uniprot/SWISSPROT;Acc:Q8NBT0]	XP_414244.1
RIGG04204	-1.32497	-3.3163	0.00195159	0.274875			3	33109386	33109459
RIGG15497	-0.346554	-3.23915	0.0019578	0.274875	GARNL1	ENSGALG00000010088	5	38706482	38706551	GTPase-activating Rap/Ran-GAP domain-like 1 (GAP-related-interacting partner to E12) (GRIPE) (Tuberin-like protein 1). [Source:Uniprot/SWISSPROT;Acc:Q6GYQ0]	XP_421244.2
RIGG10248	-1.58232	-3.36954	0.00198314	0.276131	ALC	ENSGALG00000000940	17	10778875	10780068	ALC protein	NP_989771.1
RIGG14182	-1.70748	-3.64369	0.00202781	0.279624	SYNE1	ENSGALG00000013505	3	418233	418306	Nesprin-1 (Nuclear envelope spectrin repeat protein 1) (Synaptic nuclear envelope protein 1) (Syne-1) (Myocyte nuclear envelope protein 1) (Myne-1) (Enaptin). [Source:Uniprot/SWISSPROT;Acc:Q8NF91]	XP_419679.2
RIGG12981	-0.70359	-3.29459	0.00204141	0.279624				NA	NA
RIGG16141	-1.74111	-3.41849	0.0020938	0.282842	DLL1	ENSGALG00000011182	3	42719655	42719724	Delta-like protein 1 precursor (Drosophila Delta homolog 1) (Delta1) (H-Delta-1). [Source:Uniprot/SWISSPROT;Acc:O00548]	NP_990304.1
RIGG07220	-1.25048	-3.56154	0.00209848	0.282842			6	25569187	25569257
RIGG10828	0.659721	3.1953	0.00222978	0.297834	PKM2	ENSGALG00000001992	10	964296	964365	Pyruvate kinase isozymes M1/M2 (EC 2.7.1.40) (Pyruvate kinase muscle isozyme) (Pyruvate kinase 2/3) (Cytosolic thyroid hormone-binding protein) (CTHBP) (THBP1). [Source:Uniprot/SWISSPROT;Acc:P14618]	NP_990800.1
RIGG01690	-0.889453	-3.2505	0.00224507	0.297834			1	15068839	15068909
RIGG06663	0.441523	3.189	0.00227171	0.299013	CUGBP1	ENSGALG00000008097	5	24995323	24995392	CUG-BP- and ETR-3-like factor 1 (CELF-1) (Bruno-like protein 2) (RNA- binding protein BRUNOL-2) (CUG triplet repeat RNA-binding protein 1) (CUG-BP1) (Deadenylation factor CUG-BP) (50 kDa nuclear polyadenylated RNA-binding protein) (Embryo deadenylation el [Source:Uniprot/SWISSPROT;Acc:Q92879]	NP_001012539.1
RIGG08801	-1.24694	-3.31295	0.00230518	0.301067	DMAP1	ENSGALG00000010104	8	21139454	21139506	DNA methyltransferase 1-associated protein 1 (DNMT1-associated protein 1) (DNMAP1). [Source:Uniprot/SWISSPROT;Acc:Q9NPF5]	XP_422417.2
RIGG15948	-0.929563	-3.24098	0.00240676	0.311916	EPGN	ENSGALG00000010859	4	46145966	46146038	Epigen precursor (Epithelial mitogen) (EPG). [Source:Uniprot/SWISSPROT;Acc:Q6UW88]	NP_001012404.1
RIGG18196	-0.661799	-3.17669	0.00246582	0.31358	FGF10	ENSGALG00000014872	Z	13389735	13389804	Fibroblast growth factor 10 precursor (FGF-10) (Keratinocyte growth factor 2). [Source:Uniprot/SWISSPROT;Acc:O15520]	XP_001231796.1
RIGG06024	-0.346001	-3.16007	0.00247364	0.31358			3	111663251	111663325
RIGG12531	0.497149	3.15982	0.00247544	0.31358		ENSGALG00000004952		NA	NA
RIGG04655	-0.391701	-3.14974	0.00256721	0.320578			17	9307190	9307259
RIGG07213	-1.13177	-3.26777	0.00259767	0.320578			9	21497303	21497374
RIGG04839	-0.420271	-3.14231	0.00262357	0.320578	LOC770937	ENSGALG00000008066	15	11366838	11368261	similar to ubiquinol-cytochrome c reductase complex (7.2 kD) (ucrc)	XP_001234250.1
RIGG12406	-2.04641	-4.13093	0.00262643	0.320578	TALDO1	ENSGALG00000005127	Un_random	42825331	42825400	Transaldolase (EC 2.2.1.2). [Source:Uniprot/SWISSPROT;Acc:P37837]	XP_001236492.1
RIGG10746	-0.629799	-3.19247	0.00264159	0.320578	PHYHIPL	ENSGALG00000001832	6	1629138	1629207	phytanoyl-CoA 2-hydroxylase interacting protein-like [Source:RefSeq_peptide;Acc:NP_115815]	XP_421489.2
RIGG08156	-1.43332	-3.48819	0.00264485	0.320578	C3orf31	ENSGALG00000004940	12	4802202	4802274	MMP37-like protein mitochondrial precursor. [Source:Uniprot/SWISSPROT;Acc:Q96BW9]	XP_425154.2
RIGG06578	-1.35528	-3.20227	0.00271863	0.327168			4	36221525	36221595
RIGG13314	-0.823696	-3.17209	0.00276187	0.330014	TMEM43	ENSGALG00000006345	12	11067762	11078815	Transmembrane protein 43. [Source:Uniprot/SWISSPROT;Acc:Q9BTV4]	XP_414378.1
RIGG18197	-0.299035	-3.11336	0.00283558	0.335508	GJA1	ENSGALG00000014873	3	64410172	64410241	gap junction protein, alpha 1, 43kDa	NP_989917.1
RIGG15343	-1.31866	-3.30869	0.00285489	0.335508	STXBP6	ENSGALG00000009847	5	34758235	34813703	Syntaxin-binding protein 6 (Amisyn). [Source:Uniprot/SWISSPROT;Acc:Q8NFX7]	XP_421218.1
RIGG04062	-1.07704	-3.22211	0.00286759	0.335508			13	17715114	17715188
RIGG06161	-0.995952	-3.47933	0.00289364	0.335865	KIAA1797	ENSGALG00000015071	Z	34001670	34001735	Uncharacterized protein KIAA1797. [Source:Uniprot/SWISSPROT;Acc:Q5VW36]	XP_424817.2
RIGG02755	-1.3506	-3.21514	0.00292097	0.335865			9	5854228	5854297
RIGG06789	-1.80423	-3.21391	0.00293044	0.335865	COL6A3	ENSGALG00000003923	27	1433291	1433360	collagen, type VI, alpha 3	NP_990865.1
RIGG04505	-1.41367	-3.26885	0.00295346	0.336216			3	31411508	31411577
RIGG18902	-0.355351	-3.09335	0.00300533	0.338756			2	134425119	134425188
RIGG07977	-1.93655	-3.90196	0.00301599	0.338756	USP3	ENSGALG00000003427	10	4988949	4989020	Ubiquitin carboxyl-terminal hydrolase 3 (EC 3.1.2.15) (Ubiquitin thioesterase 3) (Ubiquitin-specific-processing protease 3) (Deubiquitinating enzyme 3). [Source:Uniprot/SWISSPROT;Acc:Q9Y6I4]	XP_413755.2
RIGG01949	-0.364418	-3.08694	0.00306167	0.340911				NA	NA
RIGG06432	-2.41247	-3.7013	0.00307564	0.340911		ENSGALG00000021858	3	65462298	65462367
RIGG07070	-1.31473	-3.19704	0.00319741	0.347123	MTO1	ENSGALG00000015923	23	5889309	5889378	Protein MTO1 homolog mitochondrial precursor. [Source:Uniprot/SWISSPROT;Acc:Q9Y2Z2]	XP_001235453.1
RIGG05383	-1.6928	-3.197	0.00319775	0.347123			14	6203917	6203987
RIGG03557	-1.84329	-3.16592	0.00320326	0.347123			8	29292372	29292441
RIGG03551	-0.373035	-3.07005	0.00323518	0.347123			9	5777968	5778034
RIGG12715	-1.21516	-3.25597	0.00325103	0.347123	SYT9	ENSGALG00000005265	5	8168763	8168832	Synaptotagmin-9 (Synaptotagmin IX) (SytIX). [Source:Uniprot/SWISSPROT;Acc:Q86SS6]
RIGG03070	-1.75793	-3.21898	0.00325531	0.347123				NA	NA
RIGG17810	-1.11637	-3.1448	0.00333123	0.352984				NA	NA
RIGG15664	0.429034	3.05817	0.00341467	0.355796	SNCA	ENSGALG00000010379	4	36529487	36529547	Alpha-synuclein (Non-A beta component of AD amyloid) (Non-A4 component of amyloid precursor) (NACP). [Source:Uniprot/SWISSPROT;Acc:P37840]	NP_990004.1
RIGG05907	-0.909601	-3.43662	0.00341766	0.355796			6	21872241	21872310
RIGG18821	-1.21669	-3.17973	0.00342111	0.355796	NECAB1	ENSGALG00000015918	2	129449655	129449719	N-terminal EF-hand calcium-binding protein 1 (EF-hand calcium-binding protein 1) (Neuronal calcium-binding protein 1). [Source:Uniprot/SWISSPROT;Acc:Q8N987]	XP_418329.1
RIGG13852	-1.74958	-3.13622	0.00346631	0.358073	LOC427511	ENSGALG00000007335	10	19915117	19915181		XP_425085.1
RIGG14166	0.396887	3.04194	0.00348599	0.358073	KLHDC4	ENSGALG00000007860	11	19885148	19885217	Kelch domain-containing protein 4. [Source:Uniprot/SWISSPROT;Acc:Q8TBB5]	NP_001025749.1
RIGG17174	0.424136	3.03987	0.00350677	0.358073	LRTM2	ENSGALG00000013009	1	63149991	63150060	Leucine-rich repeat and transmembrane domain-containing protein 2 precursor. [Source:Uniprot/SWISSPROT;Acc:Q8N967]
RIGG13061	0.414429	3.03488	0.00355735	0.361049	GBL	ENSGALG00000005878	14	6528982	6529051	Target of rapamycin complex subunit LST8 (TORC subunit LST8) (mLST8) (G protein beta subunit-like) (Protein GbetaL) (Gable). [Source:Uniprot/SWISSPROT;Acc:Q9BVC4]	XP_414858.2
RIGG14017	0.394126	3.02539	0.00365536	0.368775	PGAM1	ENSGALG00000007606	6	23773769	23773838	phosphoglycerate mutase 1 (brain)	NP_001026727.1
RIGG13282	-1.47806	-3.17926	0.00369757	0.370813				NA	NA
RIGG10026	-1.06053	-3.08688	0.00377182	0.376022		ENSGALG00000022178	26	457489	457553
RIGG20336	-0.630281	-3.01001	0.00381962	0.377574	PDHA1	ENSGALG00000016430	1	123425184	123903956	pyruvate dehydrogenase (lipoamide) alpha 1	NP_001012562.1
RIGG14900	-0.656253	-3.07453	0.00384529	0.377574			7	16391087	16391160
RIGG16060	-2.1666	-3.26973	0.00385463	0.377574	PRCP	ENSGALG00000017247		NA	NA	Lysosomal Pro-X carboxypeptidase precursor (EC 3.4.16.2) (Prolylcarboxypeptidase) (PRCP) (Proline carboxypeptidase) (Angiotensinase C) (Lysosomal carboxypeptidase C). [Source:Uniprot/SWISSPROT;Acc:P42785]	XP_425654.2
RIGG19775	0.475365	3.00172	0.00398237	0.385131	ARL6	ENSGALG00000019215	1	94461278	94461334	ADP-ribosylation factor-like protein 6 (Bardet-Biedl syndrome 3 protein). [Source:Uniprot/SWISSPROT;Acc:Q9H0F7]	XP_001233801.1
RIGG00981	0.545279	2.99914	0.00398673	0.385131			22	2761677	2761746
RIGG06387	0.629973	3.018	0.00400036	0.385131	ATG4C	ENSGALG00000010985	8	28376676	28398515	Cysteine protease ATG4C (EC 3.4.22.-) (Autophagy-related protein 4 homolog C) (Autophagin-3) (Autophagy-related cysteine endopeptidase 3) (AUT-like 3 cysteine endopeptidase). [Source:Uniprot/SWISSPROT;Acc:Q96DT6]	XP_422520.2
RIGG19319	-2.07349	-3.20832	0.0040701	0.389619	MGAT4A	ENSGALG00000016754	1	136440069	136516957	Alpha-1 3-mannosyl-glycoprotein 4-beta-N-acetylglucosaminyltransferase A (EC 2.4.1.145) (UDP-N-acetylglucosamine: alpha-1 3-D-mannoside beta- 1 4-N-acetylglucosaminyltransferase IVa) (N-glycosyl-oligosaccharide- glycoprotein N-acetylglucosaminyltransferas [Source:Uniprot/SWISSPROT;Acc:Q9UM21]	NP_001012842.1
RIGG15691	-2.80659	-3.3134	0.00413954	0.392365	SYTL2	ENSGALG00000014079	1	194841513	194874765	Synaptotagmin-like protein 2 (Exophilin-4). [Source:Uniprot/SWISSPROT;Acc:Q9HCH5]	XP_001236489.1
RIGG03655	0.760336	2.98126	0.00414535	0.392365	GMPPB	ENSGALG00000002500	12	2219713	2231880	Mannose-1-phosphate guanyltransferase beta (EC 2.7.7.13) (GTP-mannose- 1-phosphate guanylyltransferase beta) (GDP-mannose pyrophosphorylase B). [Source:Uniprot/SWISSPROT;Acc:Q9Y5P6]	XP_414268.2
RIGG18572	-0.296136	-2.97543	0.00431587	0.405487	PBX3	ENSGALG00000000972	Un_random	7036685	7036749	Pre-B-cell leukemia transcription factor 3 (Homeobox protein PBX3). [Source:Uniprot/SWISSPROT;Acc:P40426]	NP_001025849.1
RIGG15666	-1.67853	-3.09606	0.00433212	0.405487	GPR171	ENSGALG00000010381	9	25141873	25141942	Probable G-protein coupled receptor 171 (G-protein coupled receptor H963). [Source:Uniprot/SWISSPROT;Acc:O14626]	XP_422842.1
RIGG00288	0.673125	2.96951	0.00438811	0.405659	CP	ENSGALG00000010434	9	25478939	25479008	Ceruloplasmin precursor (EC 1.16.3.1) (Ferroxidase). [Source:Uniprot/SWISSPROT;Acc:P00450]	XP_001235149.1
RIGG02206	-1.00129	-3.04044	0.00439315	0.405659			6	23966753	23966817
RIGG04175	-0.521512	-2.95844	0.00442204	0.405659				NA	NA
RIGG12316	-0.366764	-2.95851	0.0044714	0.405659	SEPHS1	ENSGALG00000014575	1	7026656	7048239	Selenide water dikinase 1 (EC 2.7.9.3) (Selenophosphate synthetase 1) (Selenium donor protein 1). [Source:Uniprot/SWISSPROT;Acc:P49903]	XP_001233256.1
RIGG11471	-0.87002	-3.02162	0.00448876	0.405659	MMD	ENSGALG00000003078	18	5951127	5951196	Monocyte to macrophage differentiation protein (Progestin and adipoQ receptor family member XI). [Source:Uniprot/SWISSPROT;Acc:Q15546]	NP_001025875.1
RIGG07877	-1.74257	-3.07504	0.00456773	0.405659	PCDH12	ENSGALG00000002544	13	2133646	2133715	Protocadherin-12 precursor (Vascular cadherin-2) (Vascular endothelial cadherin-2) (VE-cadherin-2) (VE-cad-2). [Source:Uniprot/SWISSPROT;Acc:Q9NPG4]	XP_414518.2
RIGG01847	-1.03161	-2.99532	0.00458938	0.405659			3	109611577	109611646
RIGG19228	-1.84279	-3.14053	0.0046027	0.405659	SHROOM2	ENSGALG00000016614	1	128802434	128802503	Protein Shroom2 (Apical-like protein) (Protein APXL). [Source:Uniprot/SWISSPROT;Acc:Q13796]
RIGG05136	0.827512	2.94375	0.00460917	0.405659	TRIO	ENSGALG00000012979	2	78184766	78377465	Triple functional domain protein (EC 2.7.11.1) (PTPRF-interacting protein). [Source:Uniprot/SWISSPROT;Acc:O75962]	XP_001236924.1
RIGG15750	-2.28144	-3.05896	0.00465533	0.405659	SNW1	ENSGALG00000010501	5	41786910	41786978	SNW domain-containing protein 1 (Nuclear protein SkiP) (Ski- interacting protein) (Nuclear receptor coactivator NCoA-62). [Source:Uniprot/SWISSPROT;Acc:Q13573]	XP_421294.1
RIGG04368	-1.9995	-3.06677	0.0046637	0.405659	CLRN3	ENSGALG00000009787	6	35267306	35267372	Clarin-3 (Transmembrane protein 12) (Usher syndrome type-3A-like protein 1). [Source:Uniprot/SWISSPROT;Acc:Q8NCR9]	XP_421820.2
RIGG13493	-1.20259	-3.13344	0.00468079	0.405659	RLBP1	ENSGALG00000006676	10	14662079	14666268	Retinaldehyde-binding protein 1 (Cellular retinaldehyde-binding protein). [Source:Uniprot/SWISSPROT;Acc:P12271]	NP_001019865.1
RIGG13389	0.595914	2.9398	0.00468608	0.405659	SENP2	ENSGALG00000006496	9	5479315	5479369	Sentrin-specific protease 2 (EC 3.4.22.-) (Sentrin/SUMO-specific protease SENP2) (SMT3-specific isopeptidase 2) (Smt3ip2) (Axam2). [Source:Uniprot/SWISSPROT;Acc:Q9HC62]	XP_422676.2
RIGG15591	-0.588783	-2.93626	0.00470735	0.405659	ZDHHC17	ENSGALG00000010253	1	40081142	40081211	Palmitoyltransferase ZDHHC17 (EC 2.3.1.-) (Zinc finger DHHC domain- containing protein 17) (DHHC-17) (Huntingtin-interacting protein 14) (Huntingtin-interacting protein 3) (Huntingtin-interacting protein H) (Huntingtin yeast partner H) (Putative NF-kappa- [Source:Uniprot/SWISSPROT;Acc:Q8IUH5]	NP_001025916.1
RIGG01454	-0.44964	-2.93411	0.00473581	0.405659		ENSGALG00000005660	19	9036340	9036409		XP_415914.2
RIGG20266	-0.700034	-2.98231	0.00475282	0.405659	ERCC3	ENSGALG00000011515	7	25188828	25188897	TFIIH basal transcription factor complex helicase XPB subunit (EC 3.6.1.-) (Basic transcription factor 2 89 kDa subunit) (BTF2-p89) (TFIIH 89 kDa subunit) (DNA-repair protein complementing XP-B cells) (Xeroderma pigmentosum group B-complementing protein) [Source:Uniprot/SWISSPROT;Acc:P19447]	NP_001006523.1
RIGG19826	-0.845081	-3.0205	0.00477413	0.405659				NA	NA
RIGG03058	-0.371479	-2.92959	0.00479643	0.405659			6	12312785	12312855
RIGG10714	-0.391292	-2.93637	0.00481421	0.405659	CCDC5	ENSGALG00000001761	Z	1925176	1934125	Coiled-coil domain-containing protein 5 (Enhancer of invasion-cluster) (HEI-C). [Source:Uniprot/SWISSPROT;Acc:Q96CS2]	NP_001025796.1
RIGG19763	0.361257	2.93009	0.00481552	0.405659	ANGPT4	ENSGALG00000023639		NA	NA	Angiopoietin-4 precursor (ANG-4) (ANG-3). [Source:Uniprot/SWISSPROT;Acc:Q9Y264]
RIGG01893	-0.660643	-2.95206	0.00487717	0.407105	MAP4K5	ENSGALG00000012321	6	25244953	25245022	Mitogen-activated protein kinase kinase kinase kinase 5 (EC 2.7.11.1) (MAPK/ERK kinase kinase kinase 5) (MEK kinase kinase 5) (MEKKK 5) (Kinase homologous to SPS1/STE20) (KHS). [Source:Uniprot/SWISSPROT;Acc:Q9Y4K4]	XP_421465.2
RIGG16027	0.391068	2.96023	0.00489601	0.407105	KIAA0232	ENSGALG00000015538	4	82779348	82826352	Uncharacterized protein KIAA0232. [Source:Uniprot/SWISSPROT;Acc:Q92628]	XP_420806.2
RIGG09679	-1.04178	-3.00829	0.00492748	0.407105	ME3	ENSGALG00000017246	1	193309741	193309810	NADP-dependent malic enzyme mitochondrial precursor (EC 1.1.1.40) (NADP-ME) (Malic enzyme 3). [Source:Uniprot/SWISSPROT;Acc:Q16798]
RIGG13756	-0.508098	-2.92175	0.00492933	0.407105		ENSGALG00000007171		NA	NA
RIGG17878	0.434685	2.91327	0.00502097	0.411946	KIAA0182	ENSGALG00000014284	11	19660215	19660279	Genetic suppressor element 1. [Source:Uniprot/SWISSPROT;Acc:Q14687]
RIGG08862	-0.435443	-2.92231	0.00503685	0.411946				NA	NA
RIGG10618	0.350791	2.8998	0.00521357	0.424339			23	3825513	3825577
RIGG18692	-1.07576	-2.96503	0.00535172	0.43175	USP25	ENSGALG00000015693	1	102088288	102088357	Ubiquitin carboxyl-terminal hydrolase 25 (EC 3.1.2.15) (Ubiquitin thioesterase 25) (Ubiquitin-specific-processing protease 25) (Deubiquitinating enzyme 25) (USP on chromosome 21). [Source:Uniprot/SWISSPROT;Acc:Q9UHP3]	XP_416680.2
RIGG10436	-1.96056	-3.16517	0.00538885	0.43175	KIAA1530	ENSGALG00000015717		NA	NA	Uncharacterized protein KIAA1530. [Source:Uniprot/SWISSPROT;Acc:Q2YD98]	XP_001236322.1
RIGG13341	-1.25336	-2.95133	0.00540362	0.43175		ENSGALG00000004411	14	7385216	7385285		XP_426384.2
RIGG09296	0.492823	2.91671	0.00541337	0.43175	SCUBE1	ENSGALG00000014178	1	70937140	70937209	Signal peptide CUB and EGF-like domain-containing protein 1 precursor. [Source:Uniprot/SWISSPROT;Acc:Q8IWY4]	XP_416453.2
RIGG19155	-0.624522	-2.93082	0.00545467	0.43175			3	104529099	104529168
RIGG07208	-1.68399	-4.73609	0.00548211	0.43175	ATP2A2	ENSGALG00000003835	14	4660355	4660426	Sarcoplasmic/endoplasmic reticulum calcium ATPase 2 (EC 3.6.3.8) (Calcium pump 2) (SERCA2) (SR Ca(2+)-ATPase 2) (Calcium-transporting ATPase sarcoplasmic reticulum type slow twitch skeletal muscle isoform) (Endoplasmic reticulum class 1/2 Ca(2+) ATPase). [Source:Uniprot/SWISSPROT;Acc:P16615]	XP_415130.2
RIGG08878	0.461426	2.88165	0.005484	0.43175	ZC3H14	ENSGALG00000010622	5	45597696	45597765	Zinc finger CCCH domain-containing protein 14 (Renal carcinoma antigen NY-REN-37). [Source:Uniprot/SWISSPROT;Acc:Q6PJT7]	NP_001012604.1
RIGG10127	-1.23039	-2.9915	0.00563014	0.441194		ENSGALG00000000805	19	179686	179755		XP_415706.1
RIGG01131	-1.84113	-3.11926	0.00567688	0.441844	IL22RA1	ENSGALG00000004221	23	5935185	5935255	Interleukin-22 receptor subunit alpha-1 precursor (IL-22R-alpha-1) (Cytokine receptor family 2 member 9) (CRF2-9). [Source:Uniprot/SWISSPROT;Acc:Q8N6P7]	XP_417840.1
RIGG05937	-0.551682	-2.90441	0.00569089	0.441844	LOC418109	ENSGALG00000012847	1	180229866	180229935		XP_416343.2
RIGG04969	-0.39012	-2.86802	0.00572432	0.442401	C14orf166B	ENSGALG00000002416	15	10338040	10338109	chromosome 14 open reading frame 166B	XP_424659.2
RIGG15066	-0.505159	-2.85391	0.00592255	0.455631	TES	ENSGALG00000009398	1	26969729	26969798	Testin (TESS). [Source:Uniprot/SWISSPROT;Acc:Q9UGI8]	NP_989954.1
RIGG06565	-0.316139	-2.85225	0.0059791	0.457502			1	199258143	199258212
RIGG12227	-0.907812	-3.09162	0.00603696	0.457502	C10orf104	ENSGALG00000004410	6	12538258	12545337	UPF0448 protein C10orf104. [Source:Uniprot/SWISSPROT;Acc:Q96DE5]	XP_421587.2
RIGG10933	-0.427807	-2.8446	0.00607682	0.457502			15	1499953	1500022
RIGG03355	-1.05869	-2.90195	0.0060778	0.457502		ENSGALG00000006240	LGE22C19W28_E50C23	300789	300858		NP_001035557.1
RIGG10035	0.366316	2.84324	0.00609967	0.457502	PLEKHA6	ENSGALG00000000587	26	1532703	1532757	Pleckstrin homology domain-containing family A member 6 (Phosphoinositol 3-phosphate-binding protein 3) (PEPP-3). [Source:Uniprot/SWISSPROT;Acc:Q9Y2H5]
RIGG09664	-1.74235	-2.99515	0.00612731	0.457502	AASDHPPT	ENSGALG00000017174	1	185432230	185432299	L-aminoadipate-semialdehyde dehydrogenase-phosphopantetheinyl transferase (EC 2.7.8.-) (4'-phosphopantetheinyl transferase) (Alpha- aminoadipic semialdehyde dehydrogenase-phosphopantetheinyl transferase) (AASD-PPT) (LYS5 ortholog). [Source:Uniprot/SWISSPROT;Acc:Q9NRN7]	XP_417169.2
RIGG10466	-0.718847	-2.87484	0.00615904	0.457502	RBM18	ENSGALG00000001339	17	9446985	9447042	Probable RNA-binding protein 18 (RNA-binding motif protein 18). [Source:Uniprot/SWISSPROT;Acc:Q96H35]	XP_415396.1
RIGG13869	-1.30482	-2.91008	0.00617051	0.457502	CILP	ENSGALG00000007358	10	19950958	19951019	Cartilage intermediate layer protein 1 precursor (CILP-1) (Cartilage intermediate-layer protein) [Contains: Cartilage intermediate layer protein 1 C1; Cartilage intermediate layer protein 1 C2]. [Source:Uniprot/SWISSPROT;Acc:O75339]	XP_413902.2
RIGG17219	0.560299	2.83783	0.00619127	0.457502	PTPRO	ENSGALG00000013085	1	65067518	65067588	Receptor-type tyrosine-protein phosphatase O precursor (EC 3.1.3.48) (Glomerular epithelial protein 1) (Protein tyrosine phosphatase U2) (PTPase U2) (PTP-U2). [Source:Uniprot/SWISSPROT;Acc:Q16827]	NP_989453.1
RIGG02983	-1.565	-3.14984	0.00624074	0.457756	CHMP7	ENSGALG00000000409	1	121281831	121281900	Charged multivesicular body protein 7 (Chromatin-modifying protein 7). [Source:Uniprot/SWISSPROT;Acc:Q8WUX9]	NP_001006306.1
RIGG06195	-0.626401	-2.88719	0.00624904	0.457756			20	11131631	11131701
RIGG18394	1.06006	2.96062	0.00634283	0.460174		ENSGALG00000009709	28	2512228	2512299
RIGG02694	-2.35883	-3.2061	0.00639969	0.460174			12	671885	671954
RIGG00684	-1.43062	-2.93896	0.00641425	0.460174			4	4153043	4153115
RIGG07418	0.643636	2.88002	0.00643592	0.460174	FAM13A1	ENSGALG00000010371	19	4886109	4886175	Protein FAM13A1. [Source:Uniprot/SWISSPROT;Acc:O94988]	XP_420478.2
RIGG19701	-0.635184	-2.88303	0.00645776	0.460174	SPSB4	ENSGALG00000017371	9	7695023	7695092	SPRY domain-containing SOCS box protein 4 (SSB-4). [Source:Uniprot/SWISSPROT;Acc:Q96A44]	XP_426685.2
RIGG02495	-1.07612	-2.8506	0.00646683	0.460174			3	25072346	25072416
RIGG11381	-0.280173	-2.82164	0.00647324	0.460174	MOXD1	ENSGALG00000002911	3	58885840	58943917	DBH-like monooxygenase protein 1 precursor (EC 1.14.17.-) (Monooxygenase X). [Source:Uniprot/SWISSPROT;Acc:Q6UVY6]	NP_989955.1
RIGG13078	0.40561	2.81914	0.00651794	0.461404			13	13562209	13562273
RIGG11671	-1.34514	-2.95554	0.00657221	0.461874	MCM10	ENSGALG00000005870	1	6992937	6979826	Protein MCM10 homolog (HsMCM10). [Source:Uniprot/SWISSPROT;Acc:Q7L590]	XP_423055.2
RIGG09415	-1.85351	-3.52643	0.0065794	0.461874	PCSK5	ENSGALG00000015164	Z	36600596	36893828	Proprotein convertase subtilisin/kexin type 5 precursor (EC 3.4.21.-) (Proprotein convertase PC5) (Subtilisin/kexin-like protease PC5) (PC6) (hPC6). [Source:Uniprot/SWISSPROT;Acc:Q92824]	XP_424841.2
RIGG10875	0.714662	2.81398	0.00661075	0.462078		ENSGALG00000022149	Un_random	44469578	44469647
RIGG05790	-0.374879	-2.80925	0.006697	0.462078				NA	NA
RIGG18111	-0.799833	-2.84527	0.0067187	0.462078	KIAA1310	ENSGALG00000014540	Z	18270536	18270605	K1310_HUMAN Isoform 4 of Q9P2N6 - Homo sapiens (Human) [Source:Uniprot/Varsplic;Acc:Q9P2N6-4]
RIGG15637	-0.42755	-2.80765	0.00672646	0.462078	GPR149	ENSGALG00000010337	9	24749991	24750060	Probable G-protein coupled receptor 149 (G-protein coupled receptor PGR10). [Source:Uniprot/SWISSPROT;Acc:Q86SP6]	NP_989993.1
RIGG10972	-1.71184	-4.08027	0.00676762	0.462078	ZFAT	ENSGALG00000016207	14	13992887	13992957	Zinc finger protein 406 (ZFAT zinc finger 1). [Source:Uniprot/SWISSPROT;Acc:Q9P243]	XP_418429.2
RIGG12218	-0.760944	-2.85278	0.00676919	0.462078	CARD11	ENSGALG00000004398	14	3442763	3482914	Caspase recruitment domain-containing protein 11 (CARD-containing MAGUK protein 3) (Carma 1). [Source:Uniprot/SWISSPROT;Acc:Q9BXL7]	XP_001232836.1
RIGG12861	-0.976731	-2.84112	0.00679272	0.462078	Z99916.1	ENSGALG00000005512	15	7183502	7183571	Uncharacterized protein KIAA1671. [Source:Uniprot/SWISSPROT;Acc:Q9BY89]	XP_001231789.1
RIGG13927	-1.2177	-2.88117	0.00682614	0.462078		ENSGALG00000022638	12	14593463	14593532
RIGG05450	-0.896145	-2.85722	0.00682914	0.462078			13	13984167	13984236
RIGG05196	-0.944686	-2.87507	0.00693271	0.4651				NA	NA
RIGG02899	-1.05019	-2.88614	0.00694304	0.4651			8	25874025	25874094
RIGG05120	-1.54397	-3.00901	0.00696406	0.4651			10	441193	441267
RIGG04794	-1.9338	-2.99144	0.00698423	0.4651			6	11920066	11920131
RIGG19776	-1.21771	-2.88072	0.00703801	0.466836	HSPD1	ENSGALG00000008094	7	11216067	11227994	60 kDa heat shock protein mitochondrial precursor (Heat shock protein 60) (HSP-60) (Hsp60) (60 kDa chaperonin) (Chaperonin 60) (CPN60) (Mitochondrial matrix protein P1) (P60 lymphocyte protein) (HuCHA60). [Source:Uniprot/SWISSPROT;Acc:P10809]	NP_001012934.1
RIGG18579	-1.69566	-3.15591	0.00706897	0.467051	CARHSP1	ENSGALG00000007313	1	99017091	99017160	Calcium-regulated heat stable protein 1 (Calcium-regulated heat-stable protein of 24 kDa) (CRHSP-24). [Source:Uniprot/SWISSPROT;Acc:Q9Y2V2]	XP_414938.2
RIGG04592	-0.275296	-2.78667	0.00712318	0.467557	GTF2I	ENSGALG00000021665	19	4324506	4324577	General transcription factor II-I (GTFII-I) (TFII-I) (Bruton tyrosine kinase-associated protein 135) (BTK-associated protein 135) (BAP-135) (SRF-Phox1-interacting protein) (SPIN) (Williams-Beuren syndrome chromosomal region 6 protein). [Source:Uniprot/SWISSPROT;Acc:P78347]
RIGG11956	0.679965	2.78621	0.00713213	0.467557	WIPF2	ENSGALG00000003934	27	4068999	4069060	WAS/WASL-interacting protein family member 2 (WIP-related protein) (WASP-interacting protein-related protein) (WIP- and CR16-homologous protein). [Source:Uniprot/SWISSPROT;Acc:Q8TF74]	XP_001235113.1
RIGG17256	-0.373666	-2.78386	0.0072107	0.470875				NA	NA
RIGG07644	0.644803	2.77662	0.00732068	0.474547		ENSGALG00000000890	26	105075	105144		XP_419265.2
RIGG01727	0.548365	2.77571	0.00733895	0.474547	AC016692.1	ENSGALG00000024411	9	2001434	2001498	Uncharacterized protein UNQ830/PRO1757 precursor. [Source:Uniprot/SWISSPROT;Acc:Q6UX34]	XP_001231548.1
RIGG16053	-0.330697	-2.79479	0.00735142	0.474547	RAVER2	ENSGALG00000011026	8	28973877	28973937	Ribonucleoprotein PTB-binding 2 (Protein raver-2). [Source:Uniprot/SWISSPROT;Acc:Q9HCJ3]
RIGG03837	-0.86588	-2.8002	0.00739453	0.474658	ST7L	ENSGALG00000001538	26	3339143	3339214	suppression of tumorigenicity 7-like isoform 3 [Source:RefSeq_peptide;Acc:NP_620056]	NP_989953.1
RIGG00445	-1.01187	-2.81362	0.00742894	0.474658	SOX11	ENSGALG00000016397	3	97427132	97428590	Transcription factor SOX-11. [Source:Uniprot/SWISSPROT;Acc:P35716]	NP_990518.1
RIGG16116	0.729999	2.77079	0.00743766	0.474658	C14orf65	ENSGALG00000011139	5	50606462	50606531	Uncharacterized protein ENSP00000369592. [Source:Uniprot/SPTREMBL;Acc:A6NKD9]	XP_421357.2
RIGG13849	-1.27373	-2.80898	0.00751932	0.475777			13	17780680	17780753
RIGG13100	-0.894426	-2.83579	0.00755797	0.475777	LTC4S	ENSGALG00000011450	13	13644684	13649935	leukotriene C4 synthase	XP_001234006.1
RIGG06549	-1.15569	-2.85739	0.00757833	0.475777			7	25148078	25148145
RIGG14643	-0.382012	-2.76211	0.007615	0.475777		ENSGALG00000008676	3	16446942	16447004		XP_415015.2
RIGG02893	-0.757089	-2.79155	0.00762042	0.475777			20	886839	886908
RIGG17087	-0.864395	-2.80996	0.00764031	0.475777	LOC768661	ENSGALG00000012846	Un_random	NA	NA	similar to similar to DRE1 protein	XP_001231322.1
RIGG02706	-0.968768	-2.83598	0.00765287	0.475777	ABCG8	ENSGALG00000009958	3	26426101	28438400	ATP-binding cassette sub-family G member 8 (Sterolin-2). [Source:Uniprot/SWISSPROT;Acc:Q9H221]	XP_419458.2
RIGG09180	-1.0646	-2.82399	0.00769324	0.476528	CACNA1C	ENSGALG00000013022	1	63342838	63342899	Voltage-dependent L-type calcium channel subunit alpha-1C (Voltage- gated calcium channel subunit alpha Cav1.2) (Calcium channel L type alpha-1 polypeptide isoform 1 cardiac muscle). [Source:Uniprot/SWISSPROT;Acc:Q13936]
RIGG15012	0.627185	2.7561	0.00773998	0.477227				NA	NA
RIGG11568	0.454155	2.75408	0.00778229	0.477227	BAG4	ENSGALG00000003254	22	2313181	2313250	BAG family molecular chaperone regulator 4 (Bcl-2-associated athanogene 4) (BAG-4) (Silencer of death domains). [Source:Uniprot/SWISSPROT;Acc:O95429]	XP_424388.2
RIGG13592	-0.611453	-2.78889	0.00779228	0.477227	SLCO3A1	ENSGALG00000006871	10	16136967	16137031	Solute carrier organic anion transporter family member 3A1 (Solute carrier family 21 member 11) (Sodium-independent organic anion transporter D) (Organic anion-transporting polypeptide D) (OATP-D) (Organic anion transporter polypeptide-related protein 3) [Source:Uniprot/SWISSPROT;Acc:Q9UIG8]	XP_413876.2
RIGG18361	-1.22244	-2.85143	0.00781783	0.477227		ENSGALG00000015142	2	109276433	109276502
RIGG18815	-0.687414	-2.77854	0.00794434	0.478784	COL12A1	ENSGALG00000015908	3	83645738	83645802	Collagen alpha-1(XII) chain precursor. [Source:Uniprot/SWISSPROT;Acc:Q99715]	NP_990352.1
RIGG19820	-0.891287	-2.7939	0.00796384	0.478784	ANKRD12	ENSGALG00000008399	2	101272386	101272457	Ankyrin repeat domain-containing protein 12 (Ankyrin repeat-containing cofactor 2) (GAC-1 protein). [Source:Uniprot/SWISSPROT;Acc:Q6UB98]	XP_001235872.1
RIGG02023	-0.446746	-2.75283	0.00799355	0.478784	ZWILCH	ENSGALG00000007736	10	20674746	20674815	Protein zwilch homolog (hZwilch). [Source:Uniprot/SWISSPROT;Acc:Q9H900]	XP_413922.2
RIGG18822	-0.783558	-2.82192	0.00803608	0.478784			2	129479655	129479724
RIGG09667	-0.721785	-2.86158	0.00806244	0.478784				NA	NA
RIGG20150	-0.856331	-2.83828	0.00807488	0.478784	ASB9	ENSGALG00000016563	1	125565808	125565877	Ankyrin repeat and SOCS box protein 9 (ASB-9). [Source:Uniprot/SWISSPROT;Acc:Q96DX5]	NP_001006262.1
RIGG08382	-2.63179	-2.83169	0.0080764	0.478784	IGF2BP2	ENSGALG00000006523	9	5456311	5456366	Insulin-like growth factor 2 mRNA-binding protein 2 (IGF2 mRNA-binding protein 2) (IGF-II mRNA-binding protein 2) (IMP-2) (Hepatocellular carcinoma autoantigen p62) (VICKZ family member 2). [Source:Uniprot/SWISSPROT;Acc:Q9Y6M1]
RIGG00289	-0.603007	-2.85977	0.0080977	0.478784	SUGT1	ENSGALG00000016946	1	169998275	169998345	Suppressor of G2 allele of SKP1 homolog (Sgt1) (Putative 40-6-3 protein). [Source:Uniprot/SWISSPROT;Acc:Q9Y2Z0]	NP_001025994.1
RIGG19084	-0.536353	-2.74593	0.00810222	0.478784	KBTBD11	ENSGALG00000022887	3	93676178	93676242	Kelch repeat and BTB domain-containing protein 11 (Kelch domain- containing protein 7B). [Source:Uniprot/SWISSPROT;Acc:O94819]
RIGG18221	-0.367459	-2.73961	0.00812751	0.478784	ITGA2	ENSGALG00000014903	Z	15241723	15241792	Integrin alpha-2 precursor (Platelet membrane glycoprotein Ia) (GPIa) (Collagen receptor) (VLA-2 alpha chain) (CD49b antigen). [Source:Uniprot/SWISSPROT;Acc:P17301]
RIGG11839	-0.71408	-2.75627	0.00824688	0.481225	TOX3	ENSGALG00000003737	11	5502994	5503063	TOX high mobility group box family member 3 (Trinucleotide repeat- containing gene 9 protein) (CAG trinucleotide repeat-containing gene F9 protein). [Source:Uniprot/SWISSPROT;Acc:O15405]	XP_414090.2
RIGG00750	-1.80586	-2.85992	0.00826655	0.481225	ALKBH2	ENSGALG00000004993	15	6805335	6806989	Alpha-ketoglutarate-dependent dioxygenase alkB homolog 2 (EC 1.14.11.-) (Alkylated DNA repair protein alkB homolog 2) (Oxy DC1). [Source:Uniprot/SWISSPROT;Acc:Q6NS38]	XP_415188.2
RIGG12844	0.347713	2.73117	0.00827886	0.481225		ENSGALG00000005482	8	13201568	13201634		XP_001232930.1
RIGG01846	0.503311	2.72972	0.00831112	0.481225		ENSGALG00000003644	10	5375761	5375830		XP_425063.2
RIGG01367	-1.22368	-2.78049	0.00832291	0.481225			19	9139742	9139812
RIGG11447	-0.339402	-2.72557	0.00840448	0.481225	FAM78B	ENSGALG00000003035	8	4331505	4331574	Protein FAM78B. [Source:Uniprot/SWISSPROT;Acc:Q5VT40]	XP_001232254.1
RIGG06363	0.377989	2.72553	0.00840543	0.481225			1	148732145	148732214
RIGG16464	-0.909793	-2.79775	0.00842467	0.481225	XCR1	ENSGALG00000011735	2	42746955	42747024	Chemokine XC receptor 1 (XC chemokine receptor 1) (Lymphotactin receptor) (G-protein coupled receptor 5). [Source:Uniprot/SWISSPROT;Acc:P46094]	NP_001039303.1
RIGG15261	-0.322201	-2.72783	0.00842601	0.481225				NA	NA
RIGG05330	-1.45485	-2.78556	0.00848058	0.481463			6	25043318	25043391
RIGG17248	0.434305	2.78524	0.00848733	0.481463		ENSGALG00000013138	2	86529336	86529405
RIGG18128	-1.98996	-2.85206	0.0086121	0.486901	HAO2	ENSGALG00000014766	1	81669547	81697093	Hydroxyacid oxidase 2 (EC 1.1.3.15) (HAOX2) ((S)-2-hydroxy-acid oxidase peroxisomal) (Long chain alpha-hydroxy acid oxidase) (Long- chain L-2-hydroxy acid oxidase). [Source:Uniprot/SWISSPROT;Acc:Q9NYQ3]	XP_416535.2
RIGG15395	-0.577721	-2.81522	0.00868844	0.48902	THADA	ENSGALG00000009932	3	26193196	26324997	thyroid adenoma associated [Source:RefSeq_peptide;Acc:NP_001077422]	XP_001234852.1
RIGG00653	0.376778	2.71358	0.00871583	0.48902	NQO1	ENSGALG00000023437		NA	NA	NAD(P)H dehydrogenase [quinone] 1 (EC 1.6.5.2) (Quinone reductase 1) (NAD(P)H:quinone oxidoreductase 1) (QR1) (DT-diaphorase) (DTD) (Azoreductase) (Phylloquinone reductase) (Menadione reductase). [Source:Uniprot/SWISSPROT;Acc:P15559]	XP_001233022.1
RIGG19823	0.467828	2.70817	0.00880628	0.48902		ENSGALG00000005469	6	17653829	17653893
RIGG19033	-1.59458	-2.93843	0.00882656	0.48902	CXorf22	ENSGALG00000016268	1	116948387	116948457	Uncharacterized protein CXorf22. [Source:Uniprot/SWISSPROT;Acc:Q6ZTR5]	XP_001235075.1
RIGG02245	0.626563	2.70694	0.00883516	0.48902				NA	NA
RIGG06284	-0.788395	-2.76484	0.00883916	0.48902			5	8845538	8845607
RIGG11110	0.884861	2.7062	0.00885274	0.48902	CYP27A1	ENSGALG00000002470	7	23972213	23972277	Cytochrome P450 27 mitochondrial precursor (EC 1.14.13.15) (Cytochrome P-450C27/25) (Sterol 26-hydroxylase) (Sterol 27- hydroxylase) (Vitamin D(3) 25-hydroxylase) (5-beta-cholestane-3- alpha 7-alpha 12-alpha-triol 27-hydroxylase). [Source:Uniprot/SWISSPROT;Acc:Q02318]	XP_422056.2
RIGG01275	0.460511	2.70886	0.00890396	0.490242			27	3981740	3981809
RIGG06025	-1.12191	-2.78442	0.00894432	0.490661				NA	NA
RIGG17872	0.508734	2.7312	0.00898754	0.490661	ARIH1	ENSGALG00000001901	7	18111818	18111887	Protein ariadne-1 homolog (ARI-1) (Ubiquitin-conjugating enzyme E2- binding protein 1) (UbcH7-binding protein) (UbcM4-interacting protein) (HHARI) (H7-AP2) (Monocyte protein 6) (MOP-6). [Source:Uniprot/SWISSPROT;Acc:Q9Y4X5]	NP_001025558.1
RIGG16405	-2.65897	-2.79405	0.00899895	0.490661	CLASP1	ENSGALG00000011645	7	27656605	27802735	CLIP-associating protein 1 (Cytoplasmic linker-associated protein 1) (Multiple asters homolog 1) (hOrbit1). [Source:Uniprot/SWISSPROT;Acc:Q7Z460]
RIGG13784	0.399246	2.69557	0.00910799	0.493781	FGF12	ENSGALG00000007219	9	14525119	14610608	Fibroblast growth factor 12 (FGF-12) (Fibroblast growth factor homologous factor 1) (FHF-1) (Myocyte-activating factor). [Source:Uniprot/SWISSPROT;Acc:P61328]	NP_990219.1
RIGG15587	0.512425	2.69428	0.00913934	0.493781	LOC426897	ENSGALG00000010249	LGE22C19W28_E50C23	NA	NA	similar to keratin, hair, basic, 4	XP_424505.2
RIGG02874	0.401796	2.69263	0.00917978	0.493781			11	455038	455107
RIGG05395	-0.639921	-2.73948	0.00924077	0.493781		ENSGALG00000021831	26	1118308	1118377
RIGG18855	-0.331001	-2.69136	0.0092486	0.493781	COL19A1	ENSGALG00000016155	3	85662148	85662212	Collagen alpha-1(XIX) chain precursor (Collagen alpha-1(Y) chain). [Source:Uniprot/SWISSPROT;Acc:Q14993]	XP_001235497.1
RIGG20247	-0.502635	-2.71797	0.00930088	0.493781	EIF2B2	ENSGALG00000010301	5	40543140	40543211	Translation initiation factor eIF-2B subunit beta (eIF-2B GDP-GTP exchange factor subunit beta) (S20I15) (S20III15). [Source:Uniprot/SWISSPROT;Acc:P49770]	NP_001006481.1
RIGG05478	-0.936675	-2.77355	0.009319	0.493781	DENND4A	ENSGALG00000007500	24	1195286	1195355	C-myc promoter-binding protein (DENN domain-containing protein 4A). [Source:Uniprot/SWISSPROT;Acc:Q7Z401]	XP_413911.2
RIGG12702	0.460603	2.68577	0.00934918	0.493781	ELP3	ENSGALG00000016624	3	108485799	108570070	Elongator complex protein 3 (EC 2.3.1.48) (hELP3). [Source:Uniprot/SWISSPROT;Acc:Q9H9T3]	NP_001034382.1
RIGG01420	-1.06829	-2.91125	0.00936011	0.493781			4	8337506	8337571
RIGG17963	-1.58174	-2.79675	0.00941779	0.493781	LPAR5	ENSGALG00000014455	1	80179790	80179859	Probable G-protein coupled receptor 92. [Source:Uniprot/SWISSPROT;Acc:Q9H1C0]	XP_416504.2
RIGG15446	-0.89499	-2.72457	0.00942995	0.493781	SOCS5	ENSGALG00000010016	3	28037778	28037847	Suppressor of cytokine signaling 5 (SOCS-5) (Cytokine-inducible SH2- containing protein 5) (Cytokine-inducible SH2 protein 6) (CIS-6). [Source:Uniprot/SWISSPROT;Acc:O75159]	XP_426126.2
RIGG13094	-0.946771	-2.73193	0.00950949	0.493781	ZNF639	ENSGALG00000005944	9	18762411	18762480	Zinc finger protein 639 (Zinc finger protein ZASC1) (Zinc finger protein ANC_2H01). [Source:Uniprot/SWISSPROT;Acc:Q9UID6]	XP_423061.2
RIGG19482	-1.05137	-2.79937	0.00954521	0.493781	TRIM13	ENSGALG00000017011	1	173677423	173677492	Tripartite motif-containing protein 13 (Ret finger protein 2) (Putative tumor suppressor RFP2) (Leukemia-associated protein 5) (B- cell chronic lymphocytic leukemia tumor suppressor Leu5) (RING finger protein 77). [Source:Uniprot/SWISSPROT;Acc:O60858]	XP_001232573.1
RIGG07982	-0.671921	-2.72957	0.00956623	0.493781	PRLR	ENSGALG00000003446	Z	9965913	9965982	Prolactin receptor precursor (PRL-R). [Source:Uniprot/SWISSPROT;Acc:P16471]	NP_990185.1
RIGG09465	0.429468	2.68066	0.009596	0.493781	ARFGEF1	ENSGALG00000015553	2	119789730	119789788	Brefeldin A-inhibited guanine nucleotide-exchange protein 1 (Brefeldin A-inhibited GEP 1) (p200 ARF-GEP1) (p200 ARF guanine nucleotide exchange factor). [Source:Uniprot/SWISSPROT;Acc:Q9Y6D6]	XP_418283.2
RIGG06416	-0.618506	-2.70573	0.00959987	0.493781	C9orf41	ENSGALG00000015155	20	10548501	10548571	UPF0586 protein C9orf41. [Source:Uniprot/SWISSPROT;Acc:Q8N4J0]	NP_001026596.1
RIGG12352	-1.16259	-2.81537	0.00960629	0.493781	LAMC1	ENSGALG00000004620	8	7837030	7837100	Laminin subunit gamma-1 precursor (Laminin B2 chain). [Source:Uniprot/SWISSPROT;Acc:P11047]	XP_001234659.1
RIGG00576	-0.779024	-2.75518	0.00961273	0.493781	HOXD12	ENSGALG00000009274	7	17431436	17433113	Homeobox protein Hox-D12 (Hox-4H). [Source:Uniprot/SWISSPROT;Acc:P35452]	NP_990580.1
RIGG04019	-0.918854	-2.71386	0.00961302	0.493781				NA	NA
RIGG18832	-0.344394	-2.67374	0.00965351	0.493917		ENSGALG00000015934	3	84647116	84647185
RIGG03373	-0.610065	-2.67173	0.0097051	0.493917			18	9002927	9002996
RIGG15567	-1.33314	-2.8932	0.00973143	0.493917	PHF17	ENSGALG00000010214	4	35737355	35737424	Protein Jade-1 (PHD finger protein 17). [Source:Uniprot/SWISSPROT;Acc:Q6IE81]
RIGG00732	-1.12098	-2.79113	0.00973293	0.493917	AL080251.23	ENSGALG00000003817	21	4551149	4551201	Uncharacterized protein LOC126917. [Source:Uniprot/SWISSPROT;Acc:Q5TF58]	XP_417624.2
RIGG00316	-0.454003	-2.6664	0.00984338	0.496144	LOC420372	ENSGALG00000004819	2	429728	429797		NP_001012867.1
RIGG02174	0.43177	2.66578	0.00985957	0.496144	MDGA1	ENSGALG00000010145	3	31210013	31298279	MAM domain-containing glycosylphosphatidylinositol anchor protein 1 precursor (MAM domain-containing protein 3) (GPI and MAM protein) (Glycosylphosphatidylinositol-MAM) (GPIM). [Source:Uniprot/SWISSPROT;Acc:Q8NFP4]	NP_001038112.1
RIGG19165	0.562398	2.66557	0.00986515	0.496144	ATAD2B	ENSGALG00000022861	3	106952083	106952152	ATPase family, AAA domain containing 2B	XP_419982.2
RIGG06530	-2.29155	-2.92675	0.00993354	0.496894	SNRPB2	ENSGALG00000008729	3	5581265	5581336	U2 small nuclear ribonucleoprotein B''. [Source:Uniprot/SWISSPROT;Acc:P08579]	XP_419331.1
RIGG13460	-1.48383	-2.71253	0.00998623	0.496894			9	4728338	4728400
